# Supplementary material for: Bis{2,4-dibromo-6-[(E)-(4-fluoro­benz­yl)imino­meth­yl]phenolato-κ2 N,O}cobalt(II)
Source: Acta Crystallogr Sect E Struct Rep Online. 2012 Oct 31;68(Pt 11):m1423. doi: 10.1107/S1600536812043929 (PMC3515158; doi:10.1107/S1600536812043929)
Supplement: Supplementary file 1 [file e-68-m1423-sup1.cif]

##############################################################################
#                                                                            #
# This CIF contains the data in a paper accepted for publication in          #
# Acta Crystallographica Section E. It conforms to the requirements of       #
# Notes for Authors for Acta Crystallographica Section E, and has been       #
# peer reviewed under the auspices of the IUCr Commission on Journals.       #
#                                                                            #
# Full details of the Crystallographic Information File format               #
# are given in the paper "The Crystallographic Information File (CIF):       #
# a New Standard Archive File for Crystallography" by S. R. Hall, F. H.      #
# Allen and I. D. Brown [Acta Cryst. (1991), A47, 655-685].                  #
#                                                                            #
# The current version of the core CIF dictionary is obtainable from          #
# ftp://ftp.iucr.org/pub/cif_core.dic.                                       #
#                                                                            #
# Software is freely available for graphical display of the structure(s)     #
# in this CIF. For information consult the CIF software page                 #
# http://www.iucr.org/resources/cif/software.                                #
#                                                                            #
# This file may be used for bona fide research purposes within the           #
# scientific community so long as proper attribution is given to the journal # 
# article from which it was obtained.                                        #
#                                                                            #
##############################################################################
data_global
_audit_creation_method     'form.cif (version 2.0)'
_journal_data_validation_number     ?
_journal_date_recd_electronic     2012-08-17
_journal_date_accepted     2012-10-23
_journal_name_full     'Acta Crystallographica, Section E'
_journal_year     2012
_journal_volume     68
_journal_issue     11
_journal_page_first     m1423
_journal_page_last     m1423
_journal_paper_category     QM
_journal_paper_doi     10.1107/S1600536812043929
_journal_coeditor_code     HB6941
_publ_contact_author_name     'Dr. Ke-Wei Lei'
_publ_contact_author_address
;
State Key Lab. Base of Novel Functional Materials and Preparation Science
Institute of solid Materials Chemistry
Faculty of Materials Science and Chemical Engineering
Ningbo University
Ningbo 315211
People's Republic of China
;
_publ_contact_author_email     'leikeweipublic@hotmail.com'
_publ_contact_author_fax     '86 574 87600791'
_publ_contact_author_phone     '86 574 87600791'
_publ_section_title
;\
Bis{2,4-dibromo-6-[(<i>E</i>)-(4-fluorobenzyl)iminomethyl]phenolato-\
\k^2^<i>N</i>,<i>O</i>}cobalt(II)
;
loop_
    _publ_author_name
    _publ_author_footnote
    _publ_author_address
    'Hong Yu' ?
;
    State Key Lab. Base of Novel Functional Materials and Preparation Science
    Institute of Solid Materials Chemistry
    Faculty of Materials Science and Chemical Engineering
    Ningbo University
    Ningbo 315211
    People's Republic of China
;
    'Zhu-Jun Chen' ?
;
Zhejiang Textile and Fashion College,
Ningbo 315211,
People?s Republic of China
;
    'Yue-Bao Jin' ?
;
    State Key Lab. Base of Novel Functional Materials and Preparation Science
    Institute of Solid Materials Chemistry
    Faculty of Materials Science and Chemical Engineering
    Ningbo University
    Ningbo 315211
    People's Republic of China
;
    'Yong-Kang Chang' ?
;
    State Key Lab. Base of Novel Functional Materials and Preparation Science
    Institute of Solid Materials Chemistry
    Faculty of Materials Science and Chemical Engineering
    Ningbo University
    Ningbo 315211
    People's Republic of China
;
    'Ke-Wei Lei' ?
;
    State Key Lab. Base of Novel Functional Materials and Preparation Science
    Institute of Solid Materials Chemistry
    Faculty of Materials Science and Chemical Engineering
    Ningbo University
    Ningbo 315211
    People's Republic of China
;
data_I
_audit_creation_method     SHELXL-97
_chemical_name_systematic
;
Bis{2,4-dibromo-6-[(<i>E</i>)-(4-fluorobenzyl)iminomethyl]phenolato-
\k^2^<i>N</i>,<i>O</i>}cobalt(II)
;
_chemical_name_common     ?
_chemical_formula_moiety     'C28 H18 Br4 Co F2 N2 O2'
_chemical_formula_sum     'C28 H18 Br4 Co F2 N2 O2'
_chemical_formula_iupac     '[Co (C14 H9 Br2 F N O)2]'
_chemical_formula_weight     830.97
_chemical_melting_point     ?
_symmetry_cell_setting     monoclinic
_symmetry_space_group_name_H-M     'C 2'
_symmetry_space_group_name_Hall     'C 2y'
loop_
    _symmetry_equiv_pos_as_xyz
    'x, y, z'
    '-x, y, -z'
    'x+1/2, y+1/2, z'
    '-x+1/2, y+1/2, -z'
_cell_length_a     14.6921(14)
_cell_length_b     9.7598(3)
_cell_length_c     13.1195(13)
_cell_angle_alpha     90.00
_cell_angle_beta     133.608(17)
_cell_angle_gamma     90.00
_cell_volume     1362.2(4)
_cell_formula_units_Z     2
_cell_measurement_reflns_used     ?
_cell_measurement_theta_min     2.82
_cell_measurement_theta_max     26.370
_cell_measurement_temperature     293(2)
_exptl_crystal_description     block
_exptl_crystal_colour     red
_exptl_crystal_size_max     0.33
_exptl_crystal_size_mid     0.21
_exptl_crystal_size_min     0.12
_exptl_crystal_density_diffrn     2.026
_exptl_crystal_density_meas     ?
_exptl_crystal_density_method     'not measured'
_exptl_crystal_F_000     802
_exptl_absorpt_coefficient_mu     6.541
_exptl_absorpt_correction_type     multi-scan
_exptl_absorpt_process_details     '(ABSCOR; Higashi, 1995)'
_exptl_absorpt_correction_T_min     0.210
_exptl_absorpt_correction_T_max     0.456
_exptl_special_details
;
;
_diffrn_ambient_temperature     293(2)
_diffrn_radiation_type     MoK\a
_diffrn_radiation_wavelength     0.71073
_diffrn_radiation_source     'fine-focus sealed tube'
_diffrn_radiation_monochromator     graphite
_diffrn_measurement_device_type     'Rigaku R-AXIS RAPID CCD'
_diffrn_measurement_method     '\w scans'
_diffrn_detector_area_resol_mean     ?
_diffrn_reflns_number     5582
_diffrn_reflns_av_R_equivalents     0.0351
_diffrn_reflns_av_sigmaI/netI     0.0512
_diffrn_reflns_theta_min     2.82
_diffrn_reflns_theta_max     26.37
_diffrn_reflns_theta_full     26.37
_diffrn_measured_fraction_theta_max     0.999
_diffrn_measured_fraction_theta_full     0.999
_diffrn_reflns_limit_h_min     -16
_diffrn_reflns_limit_h_max     18
_diffrn_reflns_limit_k_min     -12
_diffrn_reflns_limit_k_max     11
_diffrn_reflns_limit_l_min     -16
_diffrn_reflns_limit_l_max     16
_diffrn_standards_number     ?
_diffrn_standards_interval_count     ?
_diffrn_standards_interval_time     ?
_diffrn_standards_decay_%     ?
_refine_special_details
;
Refinement of <i>F</i>^2^ against ALL reflections. The weighted <i>R</i>-factor
<i>wR</i> and goodness of fit <i>S</i> are based on <i>F</i>^2^, conventional
<i>R</i>-factors <i>R</i> are based on <i>F</i>, with <i>F</i> set to zero for
negative <i>F</i>^2^. The threshold expression of <i>F</i>^2^ >
\s(<i>F</i>^2^) is used only for calculating <i>R</i>-factors(gt) <i>etc</i>.
and is not relevant to the choice of reflections for refinement.
<i>R</i>-factors based on <i>F</i>^2^ are statistically about twice as large
as those based on <i>F</i>, and <i>R</i>- factors based on ALL data will be
even larger.
;
_reflns_number_total     2437
_reflns_number_gt     2161
_reflns_threshold_expression     I>2\s(I)
_refine_ls_structure_factor_coef     Fsqd
_refine_ls_matrix_type     full
_refine_ls_R_factor_all     0.0448
_refine_ls_R_factor_gt     0.0374
_refine_ls_wR_factor_gt     0.0749
_refine_ls_wR_factor_ref     0.0787
_refine_ls_goodness_of_fit_ref     1.023
_refine_ls_restrained_S_all     1.023
_refine_ls_number_reflns     2437
_refine_ls_number_parameters     177
_refine_ls_number_restraints     1
_refine_ls_hydrogen_treatment     constr
_refine_ls_weighting_scheme     calc
_refine_ls_weighting_details
                 'calc w=1/[\s^2^(Fo^2^)+(0.0352P)^2^] where P=(Fo^2^+2Fc^2^)/3'
_atom_sites_solution_hydrogens     geom
_atom_sites_solution_primary     direct
_atom_sites_solution_secondary     difmap
_refine_ls_shift/su_max     0.001
_refine_ls_shift/su_mean     0.000
_refine_diff_density_max     0.444
_refine_diff_density_min     -0.459
_refine_ls_extinction_method     none
_refine_ls_extinction_coef     ?
_refine_ls_abs_structure_details     'Flack (1983), 961 Friedel pairs'
_refine_ls_abs_structure_Flack     -0.012(14)
loop_
    _atom_type_symbol
    _atom_type_description
    _atom_type_scat_dispersion_real
    _atom_type_scat_dispersion_imag
    _atom_type_scat_source
    'C' 'C' 0.0033 0.0016
                         'International Tables Vol C Tables 4.2.6.8 and 6.1.1.4'
    'Br' 'Br' -0.2901 2.4595
                         'International Tables Vol C Tables 4.2.6.8 and 6.1.1.4'
    'Co' 'Co' 0.3494 0.9721
                         'International Tables Vol C Tables 4.2.6.8 and 6.1.1.4'
    'F' 'F' 0.0171 0.0103
                         'International Tables Vol C Tables 4.2.6.8 and 6.1.1.4'
    'N' 'N' 0.0061 0.0033
                         'International Tables Vol C Tables 4.2.6.8 and 6.1.1.4'
    'O' 'O' 0.0106 0.0060
                         'International Tables Vol C Tables 4.2.6.8 and 6.1.1.4'
    'H' 'H' 0.0000 0.0000
                         'International Tables Vol C Tables 4.2.6.8 and 6.1.1.4'
_computing_data_collection     'RAPID-AUTO (Rigaku, 1998)'
_computing_cell_refinement     'RAPID-AUTO (Rigaku, 1998)'
_computing_data_reduction     'CrystalStructure (Rigaku/MSC, 2004)'
_computing_structure_solution     'SHELXS97 (Sheldrick, 2008)'
_computing_structure_refinement     'SHELXL97 (Sheldrick, 2008)'
_computing_molecular_graphics     'SHELXTL (Sheldrick, 2008)'
_computing_publication_material     'SHELXL97 (Sheldrick, 2008'
loop_
    _atom_site_type_symbol
    _atom_site_label
    _atom_site_fract_x
    _atom_site_fract_y
    _atom_site_fract_z
    _atom_site_U_iso_or_equiv
    _atom_site_adp_type
    _atom_site_calc_flag
    _atom_site_refinement_flags
    _atom_site_occupancy
    _atom_site_symmetry_multiplicity
    _atom_site_disorder_assembly
    _atom_site_disorder_group
    Br Br1 1.04553(6) 0.62756(5) 1.37969(7) 0.04722(19) Uani d . 1 1 . .
    Br Br2 0.66469(6) 0.25233(7) 1.20378(7) 0.0518(2) Uani d . 1 1 . .
    Co Co1 1.0000 0.46517(11) 1.0000 0.0378(3) Uani d S 1 2 . .
    F F1 1.0441(5) 0.0042(6) 0.6661(7) 0.108(2) Uani d . 1 1 . .
    O O1 0.9762(3) 0.5270(4) 1.1203(4) 0.0377(9) Uani d . 1 1 . .
    N N1 0.8324(4) 0.3673(5) 0.8675(5) 0.0380(11) Uani d . 1 1 . .
    C C1 0.9177(5) 0.5015(5) 1.2457(6) 0.0317(12) Uani d . 1 1 . .
    C C2 0.8477(5) 0.4400(6) 1.2682(6) 0.0354(13) Uani d . 1 1 . .
    H H2 0.8609 0.4636 1.3462 0.043 Uiso calc R 1 1 . .
    C C3 0.7584(5) 0.3434(6) 1.1736(6) 0.0372(14) Uani d . 1 1 . .
    C C4 0.7374(5) 0.3097(6) 1.0577(6) 0.0358(13) Uani d . 1 1 . .
    H H4 0.6756 0.2459 0.9939 0.043 Uiso calc R 1 1 . .
    C C5 0.8088(5) 0.3712(6) 1.0336(6) 0.0323(12) Uani d . 1 1 . .
    C C6 0.9041(5) 0.4673(5) 1.1321(6) 0.0294(12) Uani d . 1 1 . .
    C C7 0.7747(5) 0.3358(6) 0.9051(6) 0.0395(14) Uani d . 1 1 . .
    H H7 0.7020 0.2837 0.8416 0.047 Uiso calc R 1 1 . .
    C C8 0.7686(5) 0.3365(7) 0.7212(6) 0.0437(15) Uani d . 1 1 . .
    H H8A 0.7490 0.4220 0.6718 0.052 Uiso calc R 1 1 . .
    H H8B 0.6898 0.2904 0.6748 0.052 Uiso calc R 1 1 . .
    C C9 0.8460(5) 0.2477(7) 0.7099(6) 0.0373(13) Uani d . 1 1 . .
    C C10 0.9141(7) 0.1382(8) 0.7983(8) 0.0622(19) Uani d . 1 1 . .
    H H10 0.9152 0.1193 0.8686 0.075 Uiso calc R 1 1 . .
    C C11 0.9810(8) 0.0557(8) 0.7835(11) 0.076(3) Uani d . 1 1 . .
    H H11 1.0272 -0.0183 0.8435 0.092 Uiso calc R 1 1 . .
    C C12 0.9781(7) 0.0843(8) 0.6809(9) 0.063(2) Uani d . 1 1 . .
    C C13 0.9111(6) 0.1905(8) 0.5902(8) 0.0566(18) Uani d . 1 1 . .
    H H13 0.9091 0.2069 0.5189 0.068 Uiso calc R 1 1 . .
    C C14 0.8456(5) 0.2737(7) 0.6069(7) 0.0431(15) Uani d . 1 1 . .
    H H14 0.8008 0.3483 0.5474 0.052 Uiso calc R 1 1 . .
loop_
    _atom_site_aniso_label
    _atom_site_aniso_U_11
    _atom_site_aniso_U_22
    _atom_site_aniso_U_33
    _atom_site_aniso_U_12
    _atom_site_aniso_U_13
    _atom_site_aniso_U_23
    Br1 0.0476(3) 0.0584(4) 0.0421(4) -0.0195(3) 0.0334(3) -0.0154(3)
    Br2 0.0528(4) 0.0658(4) 0.0576(5) -0.0160(3) 0.0460(4) -0.0025(3)
    Co1 0.0322(6) 0.0575(7) 0.0337(6) 0.000 0.0265(5) 0.000
    F1 0.113(4) 0.110(4) 0.138(5) 0.045(4) 0.101(4) 0.006(4)
    O1 0.035(2) 0.049(2) 0.041(2) -0.0131(18) 0.031(2) -0.0094(18)
    N1 0.031(2) 0.056(3) 0.030(3) 0.002(2) 0.022(2) -0.001(2)
    C1 0.031(3) 0.034(3) 0.035(3) -0.008(2) 0.025(3) -0.005(2)
    C2 0.043(3) 0.040(3) 0.041(4) -0.003(3) 0.035(3) -0.001(3)
    C3 0.036(3) 0.045(3) 0.042(4) -0.008(3) 0.032(3) -0.002(3)
    C4 0.033(3) 0.039(3) 0.033(3) -0.005(3) 0.022(3) -0.003(3)
    C5 0.032(3) 0.038(3) 0.031(3) -0.001(3) 0.023(3) 0.002(2)
    C6 0.028(3) 0.033(3) 0.032(3) 0.004(2) 0.022(3) 0.006(2)
    C7 0.034(3) 0.048(3) 0.036(4) -0.009(3) 0.024(3) -0.009(3)
    C8 0.034(3) 0.063(4) 0.026(3) 0.002(3) 0.018(3) -0.003(3)
    C9 0.033(3) 0.046(3) 0.033(3) -0.010(3) 0.023(3) -0.011(3)
    C10 0.071(5) 0.066(5) 0.067(5) 0.008(4) 0.055(4) 0.015(4)
    C11 0.079(5) 0.059(5) 0.099(8) 0.029(4) 0.065(6) 0.024(5)
    C12 0.061(5) 0.069(5) 0.072(6) 0.005(4) 0.051(5) -0.011(4)
    C13 0.053(4) 0.076(5) 0.050(4) -0.002(4) 0.039(4) -0.008(4)
    C14 0.043(3) 0.049(4) 0.040(4) 0.001(3) 0.030(3) -0.002(3)
_geom_special_details
;
All e.s.d.'s (except the e.s.d. in the dihedral angle between two l.s. planes)
are estimated using the full covariance matrix. The cell e.s.d.'s are taken
into account individually in the estimation of e.s.d.'s in distances, angles
and torsion angles; correlations between e.s.d.'s in cell parameters are only
used when they are defined by crystal symmetry. An approximate (isotropic)
treatment of cell e.s.d.'s is used for estimating e.s.d.'s involving l.s.
planes.
;
loop_
    _geom_bond_atom_site_label_1
    _geom_bond_atom_site_label_2
    _geom_bond_site_symmetry_2
    _geom_bond_distance
    _geom_bond_publ_flag
    Br1 C1 . 1.891(5) ?
    Br2 C3 . 1.896(5) ?
    Co1 O1 . 1.933(4) y
    Co1 O1 2_757 1.933(4) ?
    Co1 N1 . 2.023(5) y
    Co1 N1 2_757 2.023(5) ?
    F1 C12 . 1.359(8) ?
    O1 C6 . 1.308(6) ?
    N1 C7 . 1.279(7) ?
    N1 C8 . 1.474(8) ?
    C1 C2 . 1.387(8) ?
    C1 C6 . 1.400(7) ?
    C2 C3 . 1.380(8) ?
    C2 H2 . 0.9300 ?
    C3 C4 . 1.367(8) ?
    C4 C5 . 1.420(7) ?
    C4 H4 . 0.9300 ?
    C5 C6 . 1.419(7) ?
    C5 C7 . 1.430(8) ?
    C7 H7 . 0.9300 ?
    C8 C9 . 1.515(8) ?
    C8 H8A . 0.9700 ?
    C8 H8B . 0.9700 ?
    C9 C14 . 1.371(8) ?
    C9 C10 . 1.374(10) ?
    C10 C11 . 1.383(11) ?
    C10 H10 . 0.9300 ?
    C11 C12 . 1.346(12) ?
    C11 H11 . 0.9300 ?
    C12 C13 . 1.358(10) ?
    C13 C14 . 1.388(8) ?
    C13 H13 . 0.9300 ?
    C14 H14 . 0.9300 ?
loop_
    _geom_angle_atom_site_label_1
    _geom_angle_atom_site_label_2
    _geom_angle_atom_site_label_3
    _geom_angle_site_symmetry_1
    _geom_angle_site_symmetry_3
    _geom_angle
    _geom_angle_publ_flag
    O1 Co1 O1 . 2_757 143.6(2) y
    O1 Co1 N1 . . 92.90(17) y
    O1 Co1 N1 2_757 . 104.12(18) y
    O1 Co1 N1 . 2_757 104.12(18) ?
    O1 Co1 N1 2_757 2_757 92.90(17) ?
    N1 Co1 N1 . 2_757 123.7(3) y
    C6 O1 Co1 . . 125.1(3) ?
    C7 N1 C8 . . 117.3(5) ?
    C7 N1 Co1 . . 121.3(4) ?
    C8 N1 Co1 . . 121.3(4) ?
    C2 C1 C6 . . 122.7(5) ?
    C2 C1 Br1 . . 119.3(4) ?
    C6 C1 Br1 . . 117.8(4) ?
    C3 C2 C1 . . 119.3(5) ?
    C3 C2 H2 . . 120.4 ?
    C1 C2 H2 . . 120.4 ?
    C4 C3 C2 . . 120.6(5) ?
    C4 C3 Br2 . . 118.7(4) ?
    C2 C3 Br2 . . 120.6(4) ?
    C3 C4 C5 . . 120.8(5) ?
    C3 C4 H4 . . 119.6 ?
    C5 C4 H4 . . 119.6 ?
    C6 C5 C4 . . 119.5(5) ?
    C6 C5 C7 . . 123.8(5) ?
    C4 C5 C7 . . 116.6(5) ?
    O1 C6 C1 . . 119.1(5) ?
    O1 C6 C5 . . 123.9(5) ?
    C1 C6 C5 . . 117.0(5) ?
    N1 C7 C5 . . 127.6(5) ?
    N1 C7 H7 . . 116.2 ?
    C5 C7 H7 . . 116.2 ?
    N1 C8 C9 . . 113.4(5) ?
    N1 C8 H8A . . 108.9 ?
    C9 C8 H8A . . 108.9 ?
    N1 C8 H8B . . 108.9 ?
    C9 C8 H8B . . 108.9 ?
    H8A C8 H8B . . 107.7 ?
    C14 C9 C10 . . 118.7(6) ?
    C14 C9 C8 . . 119.8(6) ?
    C10 C9 C8 . . 121.5(6) ?
    C9 C10 C11 . . 120.6(7) ?
    C9 C10 H10 . . 119.7 ?
    C11 C10 H10 . . 119.7 ?
    C12 C11 C10 . . 119.0(7) ?
    C12 C11 H11 . . 120.5 ?
    C10 C11 H11 . . 120.5 ?
    C11 C12 C13 . . 122.6(7) ?
    C11 C12 F1 . . 119.4(8) ?
    C13 C12 F1 . . 118.1(8) ?
    C12 C13 C14 . . 118.1(7) ?
    C12 C13 H13 . . 121.0 ?
    C14 C13 H13 . . 121.0 ?
    C9 C14 C13 . . 121.1(6) ?
    C9 C14 H14 . . 119.5 ?
    C13 C14 H14 . . 119.5 ?
loop_
    _geom_torsion_atom_site_label_1
    _geom_torsion_atom_site_label_2
    _geom_torsion_atom_site_label_3
    _geom_torsion_atom_site_label_4
    _geom_torsion_site_symmetry_1
    _geom_torsion_site_symmetry_2
    _geom_torsion_site_symmetry_3
    _geom_torsion_site_symmetry_4
    _geom_torsion
    _geom_torsion_publ_flag
    O1 Co1 O1 C6 2_757 . . . 143.4(4) ?
    N1 Co1 O1 C6 . . . . 24.7(4) ?
    N1 Co1 O1 C6 2_757 . . . -101.1(4) ?
    O1 Co1 N1 C7 . . . . -18.8(5) ?
    O1 Co1 N1 C7 2_757 . . . -166.3(5) ?
    N1 Co1 N1 C7 2_757 . . . 90.3(5) ?
    O1 Co1 N1 C8 . . . . 157.8(4) ?
    O1 Co1 N1 C8 2_757 . . . 10.2(5) ?
    N1 Co1 N1 C8 2_757 . . . -93.1(4) ?
    C6 C1 C2 C3 . . . . -1.7(9) ?
    Br1 C1 C2 C3 . . . . -177.1(4) ?
    C1 C2 C3 C4 . . . . -0.9(9) ?
    C1 C2 C3 Br2 . . . . 177.8(4) ?
    C2 C3 C4 C5 . . . . 1.3(9) ?
    Br2 C3 C4 C5 . . . . -177.4(4) ?
    C3 C4 C5 C6 . . . . 0.8(8) ?
    C3 C4 C5 C7 . . . . -176.2(5) ?
    Co1 O1 C6 C1 . . . . 164.8(4) ?
    Co1 O1 C6 C5 . . . . -17.0(7) ?
    C2 C1 C6 O1 . . . . -178.0(5) ?
    Br1 C1 C6 O1 . . . . -2.5(7) ?
    C2 C1 C6 C5 . . . . 3.7(8) ?
    Br1 C1 C6 C5 . . . . 179.2(4) ?
    C4 C5 C6 O1 . . . . 178.6(5) ?
    C7 C5 C6 O1 . . . . -4.6(8) ?
    C4 C5 C6 C1 . . . . -3.2(7) ?
    C7 C5 C6 C1 . . . . 173.6(5) ?
    C8 N1 C7 C5 . . . . -171.0(6) ?
    Co1 N1 C7 C5 . . . . 5.6(9) ?
    C6 C5 C7 N1 . . . . 10.5(10) ?
    C4 C5 C7 N1 . . . . -172.7(6) ?
    C7 N1 C8 C9 . . . . -124.3(6) ?
    Co1 N1 C8 C9 . . . . 59.1(7) ?
    N1 C8 C9 C14 . . . . -140.6(6) ?
    N1 C8 C9 C10 . . . . 41.5(8) ?
    C14 C9 C10 C11 . . . . 0.0(10) ?
    C8 C9 C10 C11 . . . . 178.0(7) ?
    C9 C10 C11 C12 . . . . -0.2(13) ?
    C10 C11 C12 C13 . . . . -0.6(13) ?
    C10 C11 C12 F1 . . . . 179.6(7) ?
    C11 C12 C13 C14 . . . . 1.4(11) ?
    F1 C12 C13 C14 . . . . -178.8(6) ?
    C10 C9 C14 C13 . . . . 0.9(9) ?
    C8 C9 C14 C13 . . . . -177.1(6) ?
    C12 C13 C14 C9 . . . . -1.5(9) ?
