# Supplementary material for: Bis{2,4-dibromo-6-[(E)-(4-fluoro­benz­yl)imino­meth­yl]phenolato-κ2 N,O}cobalt(II)
Source: Acta Crystallogr Sect E Struct Rep Online. 2012 Oct 31;68(Pt 11):m1423. doi: 10.1107/S1600536812043929 (PMC3515158; doi:10.1107/S1600536812043929)
Supplement: Supplementary file 2 [file e-68-m1423-Isup2.hkl]

# 
# h,k,l, Fc-squared, Fo-squared, sigma(Fo-squared) and status flag 
# 
data_I
_shelx_title '0612-LEIKW32 in C2 '
_shelx_refln_list_code          4 
_shelx_F_calc_maximum      296.35 
_exptl_crystal_F_000       767.00 
_reflns_d_resolution_high  0.8001 
 
loop_ 
 _symmetry_equiv_pos_as_xyz 
 'x, y, z' 
 '-x, y, -z' 
 'x+1/2, y+1/2, z' 
 '-x+1/2, y+1/2, -z' 
 
_cell_length_a    14.6921 
_cell_length_b     9.7598 
_cell_length_c    13.1195 
_cell_angle_alpha  90.000 
_cell_angle_beta  133.608 
_cell_angle_gamma  90.000 
 
_shelx_F_squared_multiplier     1.000 
 
loop_ 
 _refln_index_h 
 _refln_index_k 
 _refln_index_l 
 _refln_F_squared_calc 
 _refln_F_squared_meas 
 _refln_F_squared_sigma 
 _refln_observed_status 
   0 -12   0       28.33      145.79    166.55 o 
   2 -12   0      313.60      456.66    145.85 o 
   1 -11   0      316.04      361.19     92.33 o 
   3 -11   0      231.46      253.55    136.96 o 
   5 -11   0      232.02      205.16     62.38 o 
   0 -10   0     1253.22      946.56    144.52 o 
   2 -10   0      131.27       45.71     68.37 o 
   4 -10   0      157.34      104.02     43.83 o 
   6 -10   0      873.78      959.10     83.53 o 
   1  -9   0      735.29      690.02     63.60 o 
   3  -9   0       54.28       54.79     33.78 o 
   5  -9   0      131.64      182.41     40.22 o 
   7  -9   0      333.74      388.37     57.33 o 
   0  -8   0     6157.17     5314.84    192.22 o 
   2  -8   0      250.59      255.59     27.47 o 
   4  -8   0      394.38      458.12     51.22 o 
   6  -8   0      542.21      566.96     57.11 o 
   8  -8   0      956.52     1017.65     81.20 o 
  10  -8   0      499.87      503.82    115.06 o 
   1  -7   0     6677.38     6221.47    185.41 o 
   3  -7   0      679.74      727.72     55.20 o 
   5  -7   0      406.46      456.42     49.34 o 
   7  -7   0       16.30      129.18     44.06 o 
   9  -7   0      386.35      389.42     61.57 o 
   0  -6   0     5831.28     5643.13    128.36 o 
   2  -6   0     5213.45     5299.06    130.65 o 
   4  -6   0     3681.09     3377.90     92.24 o 
   6  -6   0     2680.29     2695.67    129.29 o 
   8  -6   0      477.92      536.99     75.48 o 
  10  -6   0      653.55      580.37     88.20 o 
   1  -5   0     2705.10     2570.05     55.07 o 
   3  -5   0    14363.79    13791.81    243.56 o 
   5  -5   0      299.82      307.97     42.69 o 
   7  -5   0      545.65      583.51     70.50 o 
   9  -5   0     1256.12     1263.58    112.36 o 
  11  -5   0      753.49      752.41     99.66 o 
   0  -4   0     1851.31     1856.11     55.54 o 
   2  -4   0     3029.46     2936.47     61.70 o 
   4  -4   0     4572.39     4801.04    145.87 o 
   6  -4   0     6878.93     6783.91    133.84 o 
   8  -4   0      494.02      480.74     49.05 o 
  10  -4   0      806.04      748.56     66.33 o 
  12  -4   0     1371.63     1482.77    133.69 o 
   1  -3   0     1526.18     1391.60     32.09 o 
   3  -3   0    11956.66    12142.45    239.60 o 
   5  -3   0     4956.18     4903.39    102.42 o 
   7  -3   0     4186.67     3892.68    104.22 o 
   9  -3   0     1397.42     1331.13    104.33 o 
  11  -3   0     2197.50     2247.55    149.31 o 
   0  -2   0     3391.52     3236.85     65.35 o 
   2  -2   0    87820.77    87952.52   1174.60 o 
   4  -2   0     8774.16     8467.03    139.00 o 
   6  -2   0     2047.98     2013.22     79.17 o 
   8  -2   0     3025.76     2740.83    118.64 o 
  10  -2   0     1974.20     1942.21    134.37 o 
  12  -2   0      795.46      764.21     75.93 o 
   1  -1   0    23828.06    24248.22    535.15 o 
   3  -1   0      260.43      218.72     18.23 o 
   5  -1   0     3396.07     3351.45     95.41 o 
   7  -1   0      163.30      158.26     33.14 o 
   9  -1   0     3708.97     3737.81    162.51 o 
  11  -1   0      142.76      126.24     34.94 o 
  13  -1   0      118.01       64.29     85.01 o 
   2   0   0     7597.01     7946.14    127.64 o 
   4   0   0     3197.52     3236.46     83.28 o 
   6   0   0     7709.27     7517.75    270.95 o 
   8   0   0      633.80      586.71     56.57 o 
  10   0   0     1726.17     1652.25    107.40 o 
  12   0   0      577.00      594.94    103.82 o 
   3   1   0      577.95      618.60     27.48 o 
   5   1   0     2938.35     3038.33     77.35 o 
   7   1   0      108.64      124.48     27.78 o 
   9   1   0     3966.64     3934.02    153.83 o 
  11   1   0      208.60      297.42     73.62 o 
  13   1   0      155.51      104.85     62.44 o 
   0   2   0     4211.97     4214.73     70.70 o 
   2   2   0    86789.09    86226.38    991.16 o 
   4   2   0     7902.23     7793.23    153.62 o 
   6   2   0     2357.60     2568.77     96.07 o 
   8   2   0     3032.13     3168.66    229.66 o 
  10   2   0     2309.75     2272.49    115.46 o 
  12   2   0      858.14      891.65    118.64 o 
   1   3   0     2273.88     2197.03     37.97 o 
   3   3   0    10639.53    11046.06    201.71 o 
   5   3   0     4485.96     4454.46    157.05 o 
   7   3   0     4400.58     4527.38    190.79 o 
   9   3   0     1269.09     1333.97     79.76 o 
   0   4   0     2121.41     2222.52     61.47 o 
   2   4   0     4622.08     4634.73     76.04 o 
   4   4   0     3524.49     3695.68     91.44 o 
   6   4   0     6766.35     6526.06    514.57 o 
   8   4   0      539.76      523.21     59.76 o 
   1   5   0     3174.03     3328.22     71.19 o 
   3   5   0    15278.29    14983.26    217.23 o 
   5   5   0      341.35      341.21     23.64 o 
   7   5   0      320.99      214.95     42.02 o 
   0   6   0     7003.99     7028.75    249.78 o 
   2   6   0     5081.30     4704.24    446.63 o 
   4   6   0     3969.15     3718.05    122.16 o 
   6   6   0     2607.51     2676.29    157.36 o 
   1   7   0     6851.83     6841.67    231.81 o 
   3   7   0      608.66      695.44     91.34 o 
   5   7   0      525.20      518.24     76.79 o 
   4   8   0      389.09      456.67     81.85 o 
  -2 -12   1       23.59      -29.87     79.25 o 
   0 -12   1       26.62        5.54     85.48 o 
  -5 -11   1      349.05      343.99     63.59 o 
  -3 -11   1       29.53        1.75    205.05 o 
  -1 -11   1      357.75      452.90     97.97 o 
   1 -11   1       57.96       94.71     63.77 o 
   3 -11   1       67.46       18.55     42.91 o 
  -8 -10   1      107.50      180.75     54.02 o 
  -6 -10   1      184.08      281.20     80.87 o 
  -4 -10   1      229.45      200.15     46.72 o 
  -2 -10   1      622.37      548.02    115.06 o 
   0 -10   1      582.45      518.87     56.10 o 
   2 -10   1      654.42      546.64     64.52 o 
   4 -10   1      297.10      346.95     68.80 o 
   6 -10   1      273.76      458.43     84.09 o 
  -9  -9   1       43.37       83.07     42.61 o 
  -7  -9   1      867.47      953.89     77.51 o 
  -5  -9   1      272.86      296.47     53.12 o 
  -3  -9   1      107.90      145.26     36.31 o 
  -1  -9   1      125.54       75.81     40.23 o 
   1  -9   1     2296.77     2294.75    116.25 o 
   3  -9   1     1009.48     1162.53    122.49 o 
   5  -9   1       94.32      139.68     39.96 o 
   7  -9   1      260.18      388.05     57.73 o 
 -10  -8   1       20.06      -14.56     45.92 o 
  -8  -8   1     1447.90     1497.92    112.92 o 
  -6  -8   1     1004.76      989.76     73.43 o 
  -4  -8   1     1712.77     1616.20     67.34 o 
  -2  -8   1      320.96      310.42     32.92 o 
   0  -8   1      617.49      551.31     50.92 o 
   2  -8   1     4974.41     4730.40    195.26 o 
   4  -8   1      283.06      306.01     43.75 o 
   6  -8   1       18.10       48.65     33.01 o 
   8  -8   1      952.04     1055.92     99.61 o 
 -11  -7   1      162.84      286.74     65.98 o 
  -9  -7   1     1573.05     1599.66    131.49 o 
  -7  -7   1     5193.72     5369.50    197.26 o 
  -5  -7   1      505.30      523.71     41.20 o 
  -3  -7   1       99.82      143.04     23.65 o 
  -1  -7   1     1023.73      939.19     41.17 o 
   1  -7   1     1827.78     1695.03     57.47 o 
   3  -7   1     2018.34     2053.64     94.84 o 
   5  -7   1      265.75      340.84     44.59 o 
   7  -7   1      163.51       84.17     38.04 o 
   9  -7   1      360.32      421.00     83.53 o 
 -12  -6   1      142.55       91.17     53.47 o 
 -10  -6   1     2085.76     1959.80    145.10 o 
  -8  -6   1     3478.58     3441.75    175.99 o 
  -6  -6   1      818.79      923.80     75.12 o 
  -4  -6   1     3275.36     3108.61     81.87 o 
  -2  -6   1     3715.29     3636.76     79.29 o 
   0  -6   1     1044.43     1037.96     37.17 o 
   2  -6   1     3570.06     3475.58    113.57 o 
   4  -6   1     1645.67     1613.88     80.27 o 
   6  -6   1      750.59      750.23     60.82 o 
   8  -6   1      754.09      695.56     72.72 o 
  10  -6   1      466.27      402.46     65.59 o 
 -11  -5   1     2061.28     2168.96    152.83 o 
  -9  -5   1     3829.27     3601.78    290.23 o 
  -7  -5   1      356.18      540.04     66.58 o 
  -5  -5   1     5580.12     5544.52    171.56 o 
  -3  -5   1     2368.15     2369.92     58.50 o 
  -1  -5   1    12122.67    11598.38    157.93 o 
   1  -5   1     5266.63     5469.62    117.10 o 
   3  -5   1     6521.23     6246.60    166.52 o 
   5  -5   1     6177.35     6117.45    186.97 o 
   7  -5   1      100.24      199.67     52.75 o 
   9  -5   1      138.85      135.82     49.26 o 
  11  -5   1       77.11      134.52     45.91 o 
 -12  -4   1      473.99      603.91     85.77 o 
 -10  -4   1     1748.14     1734.12     96.86 o 
  -8  -4   1      240.78      274.53     37.72 o 
  -6  -4   1     2702.18     2758.50    115.46 o 
  -4  -4   1    10016.50    10166.36    229.44 o 
  -2  -4   1     9690.85     9873.74    120.69 o 
   0  -4   1     6265.10     6037.68     74.16 o 
   2  -4   1     7826.10     8161.10    163.60 o 
   4  -4   1    20975.74    20065.71    582.82 o 
   6  -4   1     3928.87     3714.99     77.30 o 
   8  -4   1      434.52      405.18     45.79 o 
  10  -4   1      188.69      206.96     61.37 o 
 -13  -3   1      650.57      677.35     91.16 o 
 -11  -3   1      256.40      252.14     44.64 o 
  -9  -3   1      626.71      673.66     55.97 o 
  -7  -3   1     1514.43     1535.42     60.93 o 
  -5  -3   1     1752.15     1787.51     81.95 o 
  -3  -3   1     6860.62     7109.45    117.69 o 
  -1  -3   1    28273.35    28178.95    693.33 o 
   1  -3   1    20938.76    20151.20    231.64 o 
   3  -3   1    11509.22    11408.80    181.15 o 
   5  -3   1     9001.02     8481.62    223.32 o 
   7  -3   1     2146.84     2135.44     83.60 o 
   9  -3   1      290.79      256.60     43.02 o 
  11  -3   1       34.80       51.51     47.58 o 
 -12  -2   1      253.64      204.76     41.90 o 
 -10  -2   1     3465.75     3343.67    130.14 o 
  -8  -2   1     2407.71     2366.91     96.52 o 
  -6  -2   1     3286.20     3306.53     84.95 o 
  -4  -2   1     8947.52     9014.45    128.79 o 
  -2  -2   1     9919.18    10117.48    114.76 o 
   0  -2   1    28535.61    28875.57    360.47 o 
   2  -2   1    64464.40    63041.51    845.47 o 
   4  -2   1    13635.56    13746.45    244.74 o 
   6  -2   1     1479.79     1376.61     89.61 o 
   8  -2   1     3429.59     3549.19    165.98 o 
  10  -2   1      124.10      113.84     37.29 o 
  12  -2   1       13.03       41.62     42.34 o 
 -13  -1   1      376.02      258.49     92.68 o 
 -11  -1   1     1073.69     1137.62     77.40 o 
  -9  -1   1     2930.23     2928.00    111.89 o 
  -7  -1   1    15453.30    14911.94    337.85 o 
  -5  -1   1     9275.79     9120.74    151.35 o 
  -3  -1   1     3458.22     3601.53     60.62 o 
   1  -1   1    10829.01    10665.99    133.12 o 
   3  -1   1     7192.86     6856.99    136.82 o 
   5  -1   1      151.82      141.63     22.38 o 
   7  -1   1     1180.34     1114.67     82.71 o 
   9  -1   1      715.76      827.46    145.82 o 
  11  -1   1     1274.01     1239.89    112.73 o 
 -14   0   1      245.35      204.35     60.25 o 
 -12   0   1      522.12      593.68     77.43 o 
 -10   0   1      630.55      621.52     61.65 o 
  -8   0   1    16928.41    16679.73    367.86 o 
  -6   0   1    11395.44    11676.21    257.93 o 
  -4   0   1      603.46      671.51     26.29 o 
  -2   0   1     5308.98     5556.06    165.99 o 
   2   0   1    51576.48    50200.70    676.71 o 
   4   0   1     4895.58     5160.25    121.88 o 
   6   0   1       79.43       62.22     31.26 o 
   8   0   1      490.64      497.99     67.08 o 
  10   0   1     1729.21     1810.14    124.28 o 
  12   0   1     1302.58     1284.68    159.78 o 
 -13   1   1      449.12      425.53    130.25 o 
 -11   1   1     1075.80     1035.64     85.46 o 
  -9   1   1     2753.01     2759.78    116.32 o 
  -7   1   1    14530.60    14700.40    307.55 o 
  -5   1   1     9410.87     9481.26    147.47 o 
  -3   1   1     2984.42     3117.76     57.84 o 
   1   1   1    15056.95    15245.77    204.58 o 
   3   1   1     9403.69     9283.59    160.48 o 
   5   1   1       46.84       67.64     18.87 o 
   7   1   1     1271.59     1247.48    107.46 o 
   9   1   1      747.66      821.42     78.49 o 
  11   1   1     1058.92      965.83    131.13 o 
 -12   2   1      179.56      302.13     79.43 o 
 -10   2   1     3115.80     3141.02    176.18 o 
  -8   2   1     2306.05     2405.59     92.49 o 
  -6   2   1     2782.96     2864.62     86.76 o 
  -4   2   1     9673.41    10010.78    214.04 o 
  -2   2   1     8407.52     8429.04    116.89 o 
   0   2   1    29936.54    30233.98    333.66 o 
   2   2   1    69161.18    70366.13    837.53 o 
   4   2   1    14268.49    15053.56    758.12 o 
   6   2   1     1802.38     1827.66    119.11 o 
   8   2   1     3411.58     3446.31    244.83 o 
  10   2   1       92.28      114.76     50.82 o 
 -11   3   1      395.82      437.13     71.92 o 
  -9   3   1      551.19      553.48     71.74 o 
  -7   3   1     1736.04     1779.00     69.01 o 
  -5   3   1     1442.02     1421.20    107.00 o 
  -3   3   1     6731.80     7068.67     89.69 o 
  -1   3   1    28556.14    28970.23    297.79 o 
   1   3   1    19768.55    20108.04    275.57 o 
   3   3   1    12554.71    13107.47    619.55 o 
   5   3   1     9305.89     8884.12    280.48 o 
   7   3   1     2026.18     2054.41    130.85 o 
   9   3   1      236.56      244.76     43.15 o 
 -10   4   1     1852.87     1973.21    131.15 o 
  -8   4   1      253.90      269.09     37.32 o 
  -6   4   1     2784.24     2771.47     61.21 o 
  -4   4   1    10146.18    10150.98    144.77 o 
  -2   4   1     9365.68     9564.96    110.81 o 
   0   4   1     6813.62     6954.22    103.16 o 
   2   4   1     7934.64     8523.19    298.92 o 
   4   4   1    21919.44    20060.44    684.29 o 
  -7   5   1      542.09      521.52     25.19 o 
  -5   5   1     5401.98     5419.74    108.97 o 
  -3   5   1     2604.52     2586.51     56.04 o 
  -1   5   1    11619.13    11962.80    170.12 o 
   1   5   1     5242.95     5704.29    251.17 o 
   3   5   1     5722.99     5662.36    245.10 o 
   5   5   1     6325.18     6096.65    214.27 o 
  -6   6   1      765.96      829.44     43.53 o 
  -4   6   1     2986.72     2884.46     76.83 o 
  -2   6   1     3781.47     3933.59    150.62 o 
   0   6   1      765.99      839.22     60.72 o 
   2   6   1     3132.56     3233.73    192.18 o 
   4   6   1     1301.22     1128.93    108.51 o 
   6   6   1      597.68      528.13     74.95 o 
  -3   7   1       82.77       79.30     17.21 o 
  -1   7   1     1158.40     1148.94     64.78 o 
   1   7   1     1899.41     1933.80    162.84 o 
   3   7   1     2218.10     2326.84    174.73 o 
   5   7   1      332.39      468.75     76.96 o 
   0   8   1      725.30      780.84    113.69 o 
   2   8   1     4899.17     5328.03    293.06 o 
   4   8   1      335.84      448.53     81.86 o 
   3   9   1      980.54     1207.47    143.12 o 
  -2 -12   2      140.64      100.78     91.32 o 
   0 -12   2      273.39      217.22    110.14 o 
  -7 -11   2      254.15      321.27     65.53 o 
  -5 -11   2      104.93      286.65     90.56 o 
  -3 -11   2      399.90      246.39     89.45 o 
  -1 -11   2       80.68      124.70     72.39 o 
   1 -11   2      207.69      144.40     52.20 o 
   3 -11   2      160.78      137.13     50.93 o 
  -8 -10   2      283.59      421.21     59.93 o 
  -6 -10   2      604.75      602.72    117.31 o 
  -4 -10   2      513.55      497.94     65.13 o 
  -2 -10   2      680.38      516.57    107.18 o 
   0 -10   2      410.24      412.93     46.54 o 
   2 -10   2       60.14       89.84     63.63 o 
   4 -10   2      305.14      357.84     81.64 o 
  -9  -9   2      184.06      148.67     50.43 o 
  -7  -9   2      900.31      928.71     77.07 o 
  -5  -9   2     3525.71     3478.10    155.19 o 
  -3  -9   2      969.02      994.22     60.98 o 
  -1  -9   2      276.79      274.13     36.96 o 
   1  -9   2      532.32      418.63     54.86 o 
   3  -9   2      408.09      400.15     87.64 o 
   5  -9   2      139.41       24.60     38.44 o 
   7  -9   2       92.52      115.99     50.69 o 
 -10  -8   2      238.70      273.01    151.41 o 
  -8  -8   2      500.86      531.33     70.52 o 
  -6  -8   2     2261.20     2257.12     93.82 o 
  -4  -8   2      567.58      679.20     43.05 o 
  -2  -8   2      359.01      357.13     29.02 o 
   0  -8   2     1148.52     1084.95     73.99 o 
   2  -8   2      674.93      735.37     83.75 o 
   4  -8   2     1846.08     1967.54    126.69 o 
   6  -8   2      245.32      171.78     42.77 o 
   8  -8   2       83.86      132.23     71.45 o 
 -11  -7   2       83.85      197.27     63.19 o 
  -9  -7   2     1308.37     1282.25    114.90 o 
  -7  -7   2     1271.01     1350.55     96.62 o 
  -5  -7   2     4258.51     4068.89    104.03 o 
  -3  -7   2     2395.41     2292.53     72.47 o 
  -1  -7   2      216.81      198.93     27.81 o 
   1  -7   2       18.30        1.16     23.98 o 
   3  -7   2     4436.23     4324.19    162.24 o 
   5  -7   2     2308.98     2337.14    109.56 o 
   7  -7   2      206.03      246.20     88.74 o 
   9  -7   2      107.22      116.36     48.90 o 
 -12  -6   2      136.37      191.65     62.04 o 
 -10  -6   2      240.35      208.44     55.90 o 
  -8  -6   2      635.05      665.52     91.85 o 
  -6  -6   2     5312.44     5210.76    177.85 o 
  -4  -6   2        2.97       -2.03     11.87 o 
  -2  -6   2     1676.11     1637.75     54.94 o 
   0  -6   2     2405.83     2253.71     77.17 o 
   2  -6   2     2668.01     2641.36    102.61 o 
   4  -6   2     4320.05     4169.86    136.12 o 
   6  -6   2     2527.04     2635.98    136.44 o 
   8  -6   2      753.26      737.85     78.83 o 
 -13  -5   2      232.75      220.91     63.53 o 
 -11  -5   2      766.29      843.76     94.96 o 
  -9  -5   2      583.72      520.56     69.85 o 
  -7  -5   2     2975.91     2998.18    130.81 o 
  -5  -5   2     3779.09     3734.81    105.46 o 
  -3  -5   2     6173.90     6168.85    117.95 o 
  -1  -5   2      289.34      312.22     24.03 o 
   1  -5   2     7144.67     7038.26    141.45 o 
   3  -5   2      678.16      694.41     50.65 o 
   5  -5   2     1044.15     1012.72     65.13 o 
   7  -5   2     2350.45     2532.84    127.68 o 
   9  -5   2      127.71       87.79     92.23 o 
 -14  -4   2       41.03       91.17     49.49 o 
 -12  -4   2      398.21      452.32     55.83 o 
 -10  -4   2      796.91      765.61     82.78 o 
  -8  -4   2    12202.54    11944.25    329.61 o 
  -6  -4   2     1393.36     1349.09     78.31 o 
  -4  -4   2    13236.65    13383.91    202.28 o 
  -2  -4   2    12216.00    11706.93    168.81 o 
   0  -4   2     5427.66     5187.80    110.73 o 
   2  -4   2     1486.43     1372.12     62.89 o 
   4  -4   2      684.33      638.50     30.74 o 
   6  -4   2     4794.49     4515.20    124.02 o 
   8  -4   2       90.57      225.70     44.83 o 
  10  -4   2      280.88      351.29     61.57 o 
 -13  -3   2       62.51       84.74     50.62 o 
 -11  -3   2      784.30      803.45     68.21 o 
  -9  -3   2     8285.67     8301.85    209.62 o 
  -7  -3   2     5531.29     5460.76    146.16 o 
  -5  -3   2     7749.16     7644.38    192.90 o 
  -3  -3   2    27211.08    27425.66    306.70 o 
  -1  -3   2     3285.59     3230.54     72.95 o 
   1  -3   2    16373.82    16443.54    230.06 o 
   3  -3   2      664.68      684.12     33.12 o 
   5  -3   2       93.48      103.25     15.53 o 
   7  -3   2     2841.91     2748.46    120.71 o 
   9  -3   2      140.96      119.95     43.67 o 
  11  -3   2      265.81      370.30     89.52 o 
 -14  -2   2       64.34       86.79     49.51 o 
 -12  -2   2      748.66      786.84     68.52 o 
 -10  -2   2     1866.61     1716.39     89.25 o 
  -8  -2   2     3644.05     3841.64    134.76 o 
  -6  -2   2    22759.83    22900.22    286.53 o 
  -4  -2   2    12960.70    13280.19    184.40 o 
  -2  -2   2    17368.19    17027.04    230.85 o 
   0  -2   2     7142.18     6795.62    149.43 o 
   2  -2   2     1157.32     1200.37     39.73 o 
   4  -2   2     2313.34     2158.14     64.43 o 
   6  -2   2     6041.62     6002.57    158.23 o 
   8  -2   2     1065.87     1070.97     99.99 o 
  10  -2   2       68.67       86.19     38.44 o 
 -13  -1   2      194.42      136.43     45.52 o 
 -11  -1   2     2568.04     2378.73    132.37 o 
  -9  -1   2      817.45      859.70     68.89 o 
  -7  -1   2     4226.41     4136.57     99.61 o 
  -5  -1   2    26710.82    27474.79    317.93 o 
  -3  -1   2      670.47      708.73     26.91 o 
  -1  -1   2     2050.36     2022.94    102.59 o 
   1  -1   2    18831.80    18409.54    225.02 o 
   3  -1   2    27840.54    27338.33    361.92 o 
   5  -1   2    13355.22    13696.59    263.35 o 
   7  -1   2     1956.85     2031.87    124.62 o 
   9  -1   2     1167.00     1270.75    113.42 o 
  11  -1   2      115.02       64.51     45.35 o 
 -14   0   2      720.09      655.59     89.65 o 
 -12   0   2      596.58      561.00     74.57 o 
 -10   0   2      203.99      210.33     32.55 o 
  -8   0   2      490.24      467.48     38.64 o 
  -6   0   2    14593.85    15752.54    183.54 o 
  -4   0   2     5462.33     5556.41     76.28 o 
  -2   0   2      713.25      735.43     33.69 o 
   0   0   2    19277.33    20798.73    391.42 o 
   2   0   2     5926.82     5770.63    103.43 o 
   4   0   2    32671.75    32915.28    505.52 o 
   6   0   2     1233.14     1166.98     86.23 o 
   8   0   2     1110.39     1167.72    117.68 o 
  10   0   2     1603.01     1550.76    127.33 o 
 -13   1   2      328.41      270.62    135.16 o 
 -11   1   2     2533.90     2540.50    102.89 o 
  -9   1   2      741.23      802.33     56.46 o 
  -7   1   2     4737.48     4880.53    111.09 o 
  -5   1   2    26569.32    26769.60    294.65 o 
  -3   1   2      443.30      455.81     18.59 o 
  -1   1   2     2304.87     2326.07     65.80 o 
   1   1   2    20001.69    20069.41    315.51 o 
   3   1   2    25390.08    26873.76    713.80 o 
   5   1   2    12290.71    12504.71    303.23 o 
   7   1   2     2147.25     2229.03    124.93 o 
   9   1   2     1030.73     1149.41    107.19 o 
 -14   2   2       87.93        6.02     61.56 o 
 -12   2   2      785.37      808.96     82.42 o 
 -10   2   2     1725.16     1756.54     81.42 o 
  -8   2   2     4379.62     4320.87    118.93 o 
  -6   2   2    22433.59    23112.63    365.50 o 
  -4   2   2    13010.96    13682.42    155.64 o 
  -2   2   2    18595.79    18692.89    202.30 o 
   0   2   2     6110.57     6171.82    134.42 o 
   2   2   2     1371.35     1463.18     76.64 o 
   4   2   2     2154.08     2178.82    156.57 o 
   8   2   2     1071.88     1209.44    151.21 o 
 -13   3   2       69.71       40.27     63.16 o 
 -11   3   2     1020.86      838.89     96.15 o 
  -9   3   2     8520.34     7909.60    779.79 o 
  -7   3   2     5079.82     4464.38    552.58 o 
  -5   3   2     7753.36     7984.97    151.03 o 
  -3   3   2    26739.34    27127.91    294.72 o 
  -1   3   2     3219.11     3224.02     64.62 o 
   1   3   2    15824.51    16176.83    284.78 o 
   5   3   2       68.02       99.84     17.65 o 
 -14   4   2       29.23      -89.60     89.60 o 
 -10   4   2      606.15      673.04     75.84 o 
  -8   4   2    11019.31    10352.56    701.81 o 
  -6   4   2     1387.11     1399.59     60.93 o 
  -4   4   2    12557.58    12687.61    232.30 o 
  -2   4   2    10965.89    10839.01    159.25 o 
   0   4   2     5752.73     5893.77    127.41 o 
  -9   5   2      931.26     1037.50     77.27 o 
  -7   5   2     2987.86     3050.61     83.06 o 
  -5   5   2     3383.24     3496.87     73.20 o 
  -3   5   2     6017.63     6109.46    109.51 o 
  -1   5   2      415.79      480.17     23.81 o 
   1   5   2     7395.50     7421.55    308.11 o 
  -6   6   2     4561.71     4597.36    118.24 o 
  -4   6   2       42.24       54.49     13.08 o 
  -2   6   2     1761.53     1739.40     78.98 o 
   0   6   2     2354.78     2072.19    356.43 o 
   2   6   2     2557.58     2388.92    171.50 o 
   4   6   2     4612.09     4392.48    236.06 o 
   6   6   2     2819.40     2808.24    181.79 o 
  -5   7   2     4568.82     3765.73    122.90 o 
  -3   7   2     2286.72     2290.00    143.88 o 
  -1   7   2      241.55      267.06     27.15 o 
   1   7   2       20.58       -4.74     34.45 o 
   3   7   2     4344.08     4177.81    246.65 o 
   5   7   2     2420.29     2292.91    174.71 o 
  -2   8   2      308.58      278.26     77.65 o 
   0   8   2     1146.95     1170.12    137.74 o 
   2   8   2      572.51      713.29    111.08 o 
   4   8   2     1692.89     2140.49    180.70 o 
  -1   9   2      259.85      209.64     81.11 o 
   1   9   2      514.53      678.21    116.19 o 
   3   9   2      488.22      691.57    111.78 o 
   2  10   2       99.40      112.18     65.58 o 
  -7 -11   3      159.81      236.76     54.44 o 
  -5 -11   3      110.17      301.26    107.69 o 
  -3 -11   3      239.04      127.69     71.21 o 
  -1 -11   3      691.66      727.46    118.80 o 
   1 -11   3      155.46      128.38     39.29 o 
  -8 -10   3       52.16      130.70     46.11 o 
  -6 -10   3        0.97       54.11     74.90 o 
  -4 -10   3      143.69      177.31     43.37 o 
  -2 -10   3      214.69      120.66     42.22 o 
   0 -10   3      123.26       86.12     35.38 o 
   2 -10   3      691.18      602.32     72.82 o 
   4 -10   3      260.25      253.72     56.53 o 
  -9  -9   3       40.23       34.68     80.03 o 
  -7  -9   3      448.35      546.36    131.74 o 
  -5  -9   3       27.99       82.23     23.09 o 
  -3  -9   3     1678.59     1720.90     65.43 o 
  -1  -9   3      189.76      183.22     36.83 o 
   1  -9   3       44.38      -25.87     33.21 o 
   3  -9   3      461.20      454.11     62.05 o 
   5  -9   3      731.83      805.71     92.05 o 
 -12  -8   3      625.11      582.35     94.68 o 
 -10  -8   3       63.41      187.71     59.93 o 
  -8  -8   3      226.81      192.42     62.44 o 
  -6  -8   3      318.69      314.86     35.85 o 
  -4  -8   3     5172.41     5123.98    123.00 o 
  -2  -8   3      911.67      831.86     36.80 o 
   0  -8   3       53.29       -0.38     25.42 o 
   2  -8   3      973.99      922.71     76.86 o 
   4  -8   3      479.74      343.08     60.91 o 
   6  -8   3      633.91      676.54     82.25 o 
 -11  -7   3        2.82       50.29     69.53 o 
  -9  -7   3      347.97      368.80     66.76 o 
  -7  -7   3       37.76       81.05     37.93 o 
  -5  -7   3     3705.50     3676.09    115.17 o 
  -3  -7   3     9137.10     8819.18    165.55 o 
  -1  -7   3      502.08      535.76     32.11 o 
   1  -7   3      623.49      623.60     60.47 o 
   3  -7   3      672.29      739.20    104.18 o 
   5  -7   3      803.85      838.90     86.02 o 
   7  -7   3      297.13      386.73     85.15 o 
 -12  -6   3      136.26      165.68     53.93 o 
 -10  -6   3      306.16      354.91     65.42 o 
  -8  -6   3     1459.45     1357.15    104.08 o 
  -6  -6   3     8928.53     8942.98    407.94 o 
  -4  -6   3     7628.46     7833.05    164.13 o 
  -2  -6   3     5948.47     5857.23    151.53 o 
   0  -6   3     4705.56     4426.36    101.63 o 
   2  -6   3     1072.80      933.55    114.60 o 
   4  -6   3      496.69      458.27     57.30 o 
   6  -6   3      612.62      808.41    101.46 o 
   8  -6   3      328.84      417.53     87.07 o 
 -13  -5   3      609.00      612.89     85.51 o 
 -11  -5   3      379.54      340.54     65.84 o 
  -9  -5   3      405.02      380.84     62.68 o 
  -7  -5   3    10634.23    10309.54    263.22 o 
  -5  -5   3     4254.34     4282.27     93.95 o 
  -3  -5   3     1888.50     1806.29     57.17 o 
  -1  -5   3    22487.66    22243.72    327.36 o 
   1  -5   3     1988.53     1653.34     99.34 o 
   3  -5   3      517.19      443.35     45.64 o 
   5  -5   3     1929.71     1837.88     91.36 o 
   7  -5   3      920.66      883.19    102.39 o 
   9  -5   3      667.10      812.11    110.54 o 
 -14  -4   3      358.81      262.63     59.18 o 
 -12  -4   3      438.37      535.42     77.18 o 
 -10  -4   3     1844.06     1592.62    114.02 o 
  -8  -4   3     3904.55     3774.32    306.86 o 
  -6  -4   3     7733.10     7793.48    167.30 o 
  -4  -4   3     2632.59     2581.32     63.25 o 
  -2  -4   3     7569.92     7572.59    122.66 o 
   0  -4   3     5301.85     5106.27    147.70 o 
   2  -4   3     3237.38     3024.09     84.28 o 
   4  -4   3      587.30      614.73     50.73 o 
   6  -4   3      796.56      748.28    104.66 o 
   8  -4   3     2804.37     3018.45    185.67 o 
  10  -4   3      144.55      196.60    125.16 o 
 -13  -3   3      835.66      887.24     76.20 o 
 -11  -3   3     1424.46     1340.86     83.76 o 
  -9  -3   3     5807.38     5875.96    166.43 o 
  -7  -3   3     4523.33     4401.92    161.81 o 
  -5  -3   3       36.09       37.73      6.85 o 
  -3  -3   3     5276.38     5228.93    105.94 o 
  -1  -3   3    15346.38    14876.43    275.88 o 
   1  -3   3     1481.53     1438.52     64.17 o 
   3  -3   3     8608.44     8449.65    150.33 o 
   5  -3   3     1130.60     1204.18     77.69 o 
   7  -3   3     2038.05     2107.65    116.18 o 
   9  -3   3     1327.87     1338.16    126.99 o 
 -14  -2   3     1130.02     1175.27    112.76 o 
 -12  -2   3     1006.97      998.89     73.63 o 
 -10  -2   3     4628.50     4607.67    148.27 o 
  -8  -2   3      930.87      933.74     57.10 o 
  -6  -2   3     4906.14     4896.31    125.53 o 
  -4  -2   3    13858.30    14395.51    189.07 o 
  -2  -2   3     7963.13     7602.74    111.60 o 
   0  -2   3    10259.75     9610.47    276.17 o 
   2  -2   3     1613.57     1647.16     54.80 o 
   4  -2   3     3084.86     3012.70    112.64 o 
   6  -2   3     3583.14     3838.81    143.69 o 
   8  -2   3      663.16      724.72     88.69 o 
  10  -2   3      531.05      766.89     99.99 o 
 -15  -1   3      181.89       57.35     43.36 o 
 -13  -1   3     1929.93     1870.86    102.31 o 
 -11  -1   3      238.92      226.32     36.35 o 
  -9  -1   3     2218.26     2224.00     91.42 o 
  -7  -1   3    10862.91    11122.40    144.83 o 
  -5  -1   3    11959.24    11905.18    190.86 o 
  -3  -1   3    31647.08    32007.90    454.00 o 
  -1  -1   3     9415.75     9542.14    168.96 o 
   1  -1   3     1551.27     1546.64     67.19 o 
   3  -1   3     2815.29     2758.87     96.01 o 
   5  -1   3     6529.02     6642.02    187.97 o 
   7  -1   3      733.25      809.33     82.86 o 
   9  -1   3       33.57       39.14     45.01 o 
 -14   0   3       51.09       67.03     45.15 o 
 -12   0   3     3651.43     3460.91    129.89 o 
 -10   0   3      683.12      681.37     41.69 o 
  -8   0   3        5.74        9.17      9.50 o 
  -6   0   3     1458.87     1502.67     41.67 o 
  -4   0   3    60196.78    63287.34    859.83 o 
  -2   0   3    25423.82    24670.32    431.11 o 
   0   0   3     1447.63     1637.98     81.37 o 
   2   0   3     8618.13     7986.82    198.49 o 
   4   0   3       13.83       17.66     20.42 o 
   6   0   3     1244.10     1396.18     95.43 o 
   8   0   3       57.36       84.51     39.96 o 
  10   0   3       29.24       73.48     69.33 o 
 -15   1   3      225.08      179.50     60.35 o 
 -13   1   3     1986.64     1801.32    128.91 o 
 -11   1   3      219.87      215.78     31.12 o 
  -9   1   3     2051.69     2168.81     63.65 o 
  -7   1   3    10953.13    11255.28    267.67 o 
  -5   1   3    12350.01    12800.38    145.94 o 
  -3   1   3    30743.56    31473.44    461.18 o 
  -1   1   3     8996.58     8741.92    160.91 o 
   1   1   3     1831.99     1873.53     83.57 o 
   3   1   3     2955.77     2831.22    123.32 o 
   5   1   3     7126.53     7046.04    195.32 o 
   7   1   3      798.71      877.84     76.01 o 
   9   1   3       39.99      113.59     81.47 o 
 -14   2   3     1054.13      989.39     99.09 o 
 -12   2   3      991.99     1131.31     95.09 o 
 -10   2   3     4817.04     4707.71    292.81 o 
  -8   2   3      715.08      697.81     61.13 o 
  -6   2   3     4798.28     4996.50     90.50 o 
  -4   2   3    13105.22    13643.49    171.91 o 
  -2   2   3     7000.72     6915.88    125.56 o 
   0   2   3     9848.75     9669.01    189.42 o 
   4   2   3     3319.35     3182.05    113.61 o 
   6   2   3     3771.61     3938.57    175.86 o 
   8   2   3      655.85      529.91    109.51 o 
 -13   3   3      861.29      843.66     86.24 o 
 -11   3   3     1416.07     1613.73    106.66 o 
  -9   3   3     5778.19     6162.07    260.92 o 
  -7   3   3     4343.12     4412.49    139.73 o 
  -5   3   3        1.75        0.30     15.32 o 
  -3   3   3     5541.02     5829.50     87.80 o 
  -1   3   3    16153.88    16225.29    297.44 o 
   1   3   3     1464.66     1337.92     76.28 o 
   5   3   3      931.65      780.05     50.43 o 
 -14   4   3      329.12      212.69     89.35 o 
 -12   4   3      413.24      415.56    102.31 o 
 -10   4   3     1646.77     1608.88    121.00 o 
  -8   4   3     3952.03     3949.51    181.79 o 
  -6   4   3     8701.07     9144.37    178.94 o 
  -4   4   3     2515.73     2576.85     60.27 o 
  -2   4   3     8102.21     8252.23    165.29 o 
   0   4   3     5926.57     5397.33    158.30 o 
   2   4   3     3110.73     2819.03    115.79 o 
 -13   5   3      497.90      417.99    109.42 o 
  -9   5   3      464.89      480.81     57.45 o 
  -7   5   3    11305.02    11347.72    265.97 o 
  -5   5   3     4370.01     4606.13    119.54 o 
  -3   5   3     1902.67     1966.44     57.98 o 
  -1   5   3    22098.82    22863.07    452.95 o 
   1   5   3     1990.85     1978.39    154.10 o 
   3   5   3      510.55      422.68     36.65 o 
  -8   6   3     1107.18     1186.39     76.18 o 
  -6   6   3     8248.82     8829.13    212.58 o 
  -4   6   3     8135.05     8530.85    235.17 o 
  -2   6   3     6202.56     6460.29    201.73 o 
   0   6   3     4139.22     4600.86    254.56 o 
   2   6   3     1120.39      947.67    111.49 o 
  -5   7   3     3790.21     3423.86    145.24 o 
  -3   7   3     8943.25     9825.82    270.93 o 
  -1   7   3      437.07      504.62     58.68 o 
   1   7   3      542.63      469.72     90.38 o 
   3   7   3      632.49      629.31    103.75 o 
   5   7   3      975.38      947.90    115.26 o 
  -4   8   3     4744.37     5253.60    204.81 o 
  -2   8   3      735.16      740.51     77.48 o 
   0   8   3       55.19       86.11     59.00 o 
   2   8   3      792.42      928.37    126.75 o 
   4   8   3      546.90      467.18     90.62 o 
  -5   9   3       16.82       -3.04     41.74 o 
  -3   9   3     1722.47     1961.40    116.18 o 
  -1   9   3      169.40       80.53     61.26 o 
   1   9   3       69.22      108.86     65.54 o 
   3   9   3      579.29      593.19    106.45 o 
  -6  10   3        6.31       41.37     54.35 o 
  -2  10   3      176.65      128.29     76.43 o 
   0  10   3       94.35       65.86     63.58 o 
   2  10   3      714.32      804.29    131.15 o 
   1  11   3      176.00      168.79     81.33 o 
  -7 -11   4       59.47      299.78    115.24 o 
  -5 -11   4      367.21      448.37    145.77 o 
  -3 -11   4      205.67      262.95     76.06 o 
  -1 -11   4      185.57      222.78     62.26 o 
   1 -11   4      637.42      644.91     86.80 o 
  -8 -10   4      214.59      278.78    124.45 o 
  -6 -10   4      300.32      379.98     89.54 o 
  -4 -10   4      975.82      994.51     62.76 o 
  -2 -10   4      632.56      767.33     77.81 o 
   0 -10   4      357.84      346.70     51.39 o 
   2 -10   4      477.92      483.63     61.76 o 
 -11  -9   4      783.66      875.29    148.31 o 
  -9  -9   4      592.48      612.13    245.64 o 
  -7  -9   4      189.42      155.68     53.68 o 
  -5  -9   4      121.67      146.56     25.32 o 
  -3  -9   4     1102.45     1122.16     59.19 o 
  -1  -9   4     2565.95     2736.42    147.64 o 
   1  -9   4       96.44       91.96     36.21 o 
   3  -9   4      958.03      965.18    104.38 o 
   5  -9   4      398.51      353.99     67.76 o 
 -12  -8   4      503.29      686.36    134.97 o 
 -10  -8   4     1366.66     1014.71    144.50 o 
  -8  -8   4      372.78      388.52     80.99 o 
  -6  -8   4      677.47      683.23     54.65 o 
  -4  -8   4      521.08      433.27     36.99 o 
  -2  -8   4     4266.91     4360.10    145.21 o 
   0  -8   4      740.05      760.92     64.49 o 
   2  -8   4      187.95      233.81     48.98 o 
   4  -8   4     1078.66      821.02    107.19 o 
   6  -8   4      390.44      163.97     79.46 o 
 -13  -7   4      406.53      510.88    119.71 o 
 -11  -7   4     2462.52     2557.56    227.75 o 
  -9  -7   4      270.86      180.29     59.40 o 
  -7  -7   4      351.27      319.81     44.83 o 
  -5  -7   4     4385.30     4074.10    108.89 o 
  -3  -7   4     1064.45      985.58     41.96 o 
  -1  -7   4     1310.44     1318.70     77.43 o 
   1  -7   4     1782.04     1882.08    102.56 o 
   3  -7   4      176.04      137.41     36.93 o 
   5  -7   4      380.04      539.02     84.99 o 
   7  -7   4     1024.79     1134.96    137.99 o 
 -14  -6   4      996.05     1263.83    129.42 o 
 -12  -6   4     2451.56     2565.49    168.27 o 
 -10  -6   4      596.20      713.25     84.49 o 
  -8  -6   4     1676.73     1701.26    134.68 o 
  -6  -6   4     3060.57     2945.24     95.07 o 
  -4  -6   4     1935.78     2018.43     76.32 o 
  -2  -6   4     2711.47     2518.50     62.52 o 
   0  -6   4     1397.45     1303.15     45.36 o 
   2  -6   4      737.94      694.15     67.10 o 
   4  -6   4      486.57      397.44     54.38 o 
   6  -6   4      488.94      526.37     89.90 o 
   8  -6   4      481.07      575.39     98.72 o 
 -13  -5   4     1845.31     1964.59    146.95 o 
 -11  -5   4       64.37       44.32     45.45 o 
  -9  -5   4     2253.12     2259.62    247.75 o 
  -7  -5   4     6940.31     7233.10    217.82 o 
  -5  -5   4     2346.46     2265.72     66.08 o 
  -3  -5   4     5545.82     5452.70    107.56 o 
  -1  -5   4     3919.63     4061.79    103.39 o 
   1  -5   4     4308.27     4036.66    102.48 o 
   3  -5   4       78.04       53.14     28.26 o 
   5  -5   4     1104.81     1051.10    107.91 o 
   7  -5   4      237.77      185.97     61.12 o 
 -14  -4   4      871.79      873.89    100.50 o 
 -12  -4   4      133.85       68.23     37.47 o 
 -10  -4   4      874.44      850.25     81.87 o 
  -8  -4   4     7939.75     7984.24    348.90 o 
  -6  -4   4     1319.28     1281.80     41.05 o 
  -4  -4   4     6670.03     6568.74    136.82 o 
  -2  -4   4      118.50      123.05     14.57 o 
   0  -4   4    11699.84    10634.32    193.79 o 
   2  -4   4     5266.05     4736.34    114.20 o 
   4  -4   4      146.32      129.40     43.26 o 
   6  -4   4      427.72      344.03    133.86 o 
   8  -4   4       40.52       38.75     58.08 o 
 -15  -3   4      111.83      117.78     53.39 o 
 -13  -3   4      348.84      173.82     50.38 o 
 -11  -3   4      834.87      939.39     87.23 o 
  -9  -3   4     2469.27     2567.46    129.81 o 
  -7  -3   4     3800.75     4056.01    217.53 o 
  -5  -3   4    27184.94    27769.14    383.04 o 
  -3  -3   4     3868.60     3579.52     68.43 o 
  -1  -3   4     6903.48     6819.41    157.20 o 
   1  -3   4    24529.70    23120.83    492.90 o 
   3  -3   4     1364.99     1135.20     70.22 o 
   5  -3   4      721.07      859.30     91.59 o 
   7  -3   4      384.34      365.46    105.75 o 
   9  -3   4      183.86      179.18     59.73 o 
 -14  -2   4     1408.28     1338.60     91.81 o 
 -12  -2   4     2068.78     2098.35    104.81 o 
 -10  -2   4     1531.99     1454.39     79.82 o 
  -8  -2   4    10463.81    10896.74    409.28 o 
  -6  -2   4     1473.79     1530.48     64.49 o 
  -4  -2   4    10133.56    10498.22    167.21 o 
  -2  -2   4    24285.98    24576.35    460.73 o 
   0  -2   4     8840.69     8766.22    122.05 o 
   2  -2   4     4717.29     4280.62    119.37 o 
   4  -2   4     3068.99     2977.04    209.20 o 
   6  -2   4      212.82      186.66    100.15 o 
   8  -2   4        8.70        4.79     44.33 o 
 -15  -1   4      759.97      682.94     91.30 o 
 -13  -1   4     1255.30     1314.29     91.64 o 
 -11  -1   4     8194.00     8375.77    212.43 o 
  -9  -1   4     4097.08     4039.37     92.89 o 
  -7  -1   4     1798.88     1770.46     58.73 o 
  -5  -1   4     6556.92     6927.27    128.74 o 
  -3  -1   4     9561.14     9482.31    264.34 o 
  -1  -1   4    16927.87    15916.92   1286.90 o 
   1  -1   4     1581.46     1530.45    112.69 o 
   3  -1   4     4989.09     4752.99    256.36 o 
   5  -1   4     1011.48      935.61     85.81 o 
   7  -1   4     1550.32     1549.81    124.26 o 
   9  -1   4      376.96      381.68    124.64 o 
 -14   0   4      535.51      493.59     76.79 o 
 -12   0   4     3861.80     4018.43    187.34 o 
 -10   0   4    16700.65    16857.57    290.37 o 
  -8   0   4      647.10      706.88     34.43 o 
  -6   0   4     6495.47     6683.65    112.17 o 
  -4   0   4        4.97       15.18     12.62 o 
  -2   0   4    48366.81    48623.22   1082.61 o 
   0   0   4     2652.83     2986.76    100.34 o 
   2   0   4      272.70      242.28     20.45 o 
   4   0   4     1173.59     1053.69     57.12 o 
   6   0   4      744.52      895.90     85.88 o 
   8   0   4     1714.96     1547.81    210.38 o 
 -15   1   4      737.54      770.33     94.56 o 
 -13   1   4     1304.65     1506.23    117.47 o 
 -11   1   4     8114.94     7889.29    263.18 o 
  -9   1   4     3481.48     3342.65    130.82 o 
  -7   1   4     1536.60     1483.21     54.17 o 
  -5   1   4     5251.96     5411.88    137.36 o 
  -3   1   4    10230.75    10330.95    190.19 o 
  -1   1   4    17561.77    16961.79    946.67 o 
   1   1   4     1586.29     1589.86    114.52 o 
   3   1   4     5095.14     4855.69    146.80 o 
   5   1   4      919.30      814.17     88.72 o 
   7   1   4     1409.97     1450.85    185.14 o 
   9   1   4      398.63      425.08    110.73 o 
 -14   2   4     1147.48     1056.62    169.42 o 
 -12   2   4     1641.73     1626.90    114.80 o 
 -10   2   4     1765.80     1968.05    115.01 o 
  -8   2   4    11595.20    12238.59    307.04 o 
  -6   2   4     1523.43     1613.40     52.05 o 
  -4   2   4    10603.10    11472.43    223.35 o 
  -2   2   4    22886.47    22539.80    317.19 o 
   0   2   4     9176.63     8169.20    285.95 o 
   8   2   4       18.09       44.31     70.20 o 
 -15   3   4      128.34       44.64     63.48 o 
 -13   3   4      220.65      134.81     79.00 o 
 -11   3   4      945.55      914.32    149.55 o 
  -9   3   4     2778.42     3078.10    138.98 o 
  -7   3   4     3041.27     3165.82    104.37 o 
  -5   3   4    26575.38    27635.62    435.58 o 
  -3   3   4     3702.33     3605.31    200.99 o 
  -1   3   4     6482.28     6428.70    197.84 o 
   1   3   4    24609.25    24134.27    647.21 o 
 -14   4   4      841.87      860.23    147.80 o 
 -12   4   4      184.58      169.52     64.62 o 
 -10   4   4      666.98      683.29     74.67 o 
  -8   4   4     8653.55     8983.30    251.42 o 
  -6   4   4      982.79      953.33     73.88 o 
  -4   4   4     6030.18     5984.51    180.22 o 
  -2   4   4      149.98      144.55     50.33 o 
   0   4   4    10965.85     8845.98    229.94 o 
   2   4   4     4855.11     4851.50    191.26 o 
 -13   5   4     2020.02     1823.20    206.60 o 
 -11   5   4       86.04      144.67     38.45 o 
  -9   5   4     2092.57     2119.84    110.79 o 
  -7   5   4     7322.54     7717.83    252.19 o 
  -5   5   4     2217.86     2322.04     84.85 o 
  -3   5   4     4988.82     5131.95    161.70 o 
  -1   5   4     3525.83     3592.96    217.45 o 
   3   5   4       83.00       80.98     24.44 o 
 -14   6   4     1018.48      806.47    150.95 o 
 -12   6   4     2364.25     2207.06    228.55 o 
 -10   6   4      717.13      876.28    133.60 o 
  -8   6   4     1379.94     1473.01     87.41 o 
  -6   6   4     3239.63     3115.11    107.55 o 
  -4   6   4     2237.73     2272.00    113.76 o 
  -2   6   4     2525.94     2471.82    193.04 o 
   0   6   4     1627.25     1914.23    166.61 o 
 -13   7   4      388.21      432.89    119.67 o 
 -11   7   4     2305.90     2450.66    238.66 o 
  -9   7   4      346.37      477.80    102.16 o 
  -7   7   4      253.49      235.47     71.61 o 
  -5   7   4     4636.21     4949.67    193.08 o 
  -3   7   4     1128.40     1184.33     79.02 o 
  -1   7   4     1253.56     1371.63     87.81 o 
   1   7   4     1816.02     2090.64    187.33 o 
   3   7   4      286.79      349.96     83.38 o 
   5   7   4      420.33      467.35     89.33 o 
 -12   8   4      555.85      448.00    121.15 o 
 -10   8   4     1327.38     1311.20    174.01 o 
  -8   8   4      371.44      417.95    100.05 o 
  -6   8   4      514.90      555.82     96.34 o 
  -4   8   4      506.79      544.41     62.08 o 
  -2   8   4     4636.13     5238.80    322.04 o 
   0   8   4      788.41      801.01    133.45 o 
   2   8   4      193.35      204.64     76.42 o 
   4   8   4     1086.05     1012.81    132.56 o 
 -11   9   4      786.59     1002.35    167.46 o 
  -9   9   4      497.05      467.13    110.66 o 
  -7   9   4      130.95      133.16     68.42 o 
  -5   9   4      198.62      249.76     53.70 o 
  -3   9   4     1306.49     1442.85    184.78 o 
  -1   9   4     2548.20     2742.29    244.11 o 
   1   9   4      121.05       65.41     62.51 o 
   3   9   4      968.87     1027.43    143.39 o 
  -8  10   4      186.39      203.00     79.82 o 
  -4  10   4     1074.71     1193.76    174.93 o 
  -2  10   4      589.95      546.73    125.55 o 
   0  10   4      343.33      379.06    104.78 o 
   2  10   4      474.00      533.62    117.84 o 
  -1  11   4      230.92      324.13    112.42 o 
   1  11   4      637.10      643.82    132.09 o 
  -7 -11   5      529.60      647.29    125.23 o 
  -5 -11   5      227.29      301.84     62.26 o 
  -3 -11   5       46.31       95.50     55.69 o 
  -1 -11   5       14.80       70.77     39.10 o 
 -10 -10   5      108.91      187.65     74.12 o 
  -8 -10   5      644.29      425.20    213.28 o 
  -6 -10   5      579.06      543.73     87.35 o 
  -4 -10   5      200.39      213.52     35.82 o 
  -2 -10   5       24.83       12.90     36.32 o 
   0 -10   5      106.78      123.71     41.18 o 
   2 -10   5       86.85      118.42     39.78 o 
 -11  -9   5       83.90      161.61     78.03 o 
  -9  -9   5     2026.80     2188.10    175.29 o 
  -7  -9   5      473.94      493.53     53.77 o 
  -5  -9   5      442.92      412.95     38.88 o 
  -3  -9   5     1340.53     1302.09     73.65 o 
  -1  -9   5      136.38      165.36     41.15 o 
   1  -9   5      627.62      546.99     60.68 o 
   3  -9   5       83.97       59.03     36.03 o 
 -12  -8   5      143.77       50.51     73.66 o 
 -10  -8   5     1491.91     1715.54    183.29 o 
  -8  -8   5      876.83      974.75     82.53 o 
  -6  -8   5       73.11       82.73     23.28 o 
  -4  -8   5      990.34      929.17     54.32 o 
  -2  -8   5      543.24      538.49     48.74 o 
   0  -8   5     1984.12     1888.09     89.91 o 
   2  -8   5      198.99      140.41     38.36 o 
   4  -8   5      121.84       77.46     55.32 o 
 -13  -7   5      568.88      615.94    127.44 o 
 -11  -7   5      882.99      807.49    129.84 o 
  -9  -7   5     2883.74     2926.77    191.06 o 
  -7  -7   5     1105.51     1207.55     64.48 o 
  -5  -7   5      824.71      783.69     62.19 o 
  -3  -7   5       63.44       67.99     21.78 o 
  -1  -7   5     4258.31     4274.37     99.03 o 
   1  -7   5     2389.20     2228.99    111.59 o 
   3  -7   5      733.36      578.93     68.56 o 
   5  -7   5      476.89      508.24     92.46 o 
 -14  -6   5      268.45      269.15     99.70 o 
 -12  -6   5      828.20      705.61    120.81 o 
 -10  -6   5     2823.23     2699.63    216.99 o 
  -8  -6   5     1126.54     1253.05     85.24 o 
  -6  -6   5     1050.35     1017.08     48.01 o 
  -4  -6   5      490.78      462.00     31.38 o 
  -2  -6   5     2633.98     2604.44    110.08 o 
   0  -6   5     4276.08     4194.91    127.34 o 
   2  -6   5     2756.34     2476.30    202.66 o 
   4  -6   5     1337.68     1345.30    101.13 o 
   6  -6   5      363.78      395.16     84.80 o 
 -15  -5   5      314.97      369.14    105.50 o 
 -13  -5   5      388.13      353.03     92.20 o 
 -11  -5   5     1748.85     1728.38    175.71 o 
  -9  -5   5      948.69      871.66    115.66 o 
  -7  -5   5     3902.27     3733.89     85.79 o 
  -5  -5   5      326.41      294.70     25.45 o 
  -3  -5   5    10260.49    10230.12    178.39 o 
  -1  -5   5      549.95      496.47     27.75 o 
   1  -5   5     1606.53     1648.05    107.54 o 
   3  -5   5     4860.88     4278.31    197.03 o 
   5  -5   5      758.55      661.84    149.70 o 
   7  -5   5       39.27      -48.99     72.29 o 
 -14  -4   5      116.34       44.70     57.05 o 
 -12  -4   5     6011.55     6059.55    342.18 o 
 -10  -4   5      650.64      607.72     97.75 o 
  -8  -4   5     6203.81     6499.96    214.52 o 
  -6  -4   5    23943.33    23823.92    356.03 o 
  -4  -4   5     2902.91     2940.69     75.02 o 
  -2  -4   5     1051.34     1020.60     37.47 o 
   0  -4   5      707.69      631.70     45.76 o 
   2  -4   5     5953.31     5265.16    128.45 o 
   4  -4   5     1220.38      986.16    105.85 o 
   6  -4   5      299.71      187.60     91.98 o 
   8  -4   5       94.07      -21.69     66.68 o 
 -15  -3   5      459.31      458.63    106.71 o 
 -13  -3   5     2498.82     2592.66    222.98 o 
 -11  -3   5     3703.23     3599.68    245.21 o 
  -9  -3   5     3396.33     3452.52    219.16 o 
  -7  -3   5    10962.29    11015.76    233.23 o 
  -5  -3   5    10539.84    10990.50    155.48 o 
  -3  -3   5     3298.66     3149.78     73.62 o 
  -1  -3   5      254.63      254.92     33.71 o 
   1  -3   5      479.22      440.23     34.00 o 
   3  -3   5     3046.22     2632.51    156.75 o 
   5  -3   5       90.54       30.05     44.76 o 
   7  -3   5      485.62      454.98     89.70 o 
 -16  -2   5      735.07      907.28    104.60 o 
 -14  -2   5      639.42      456.54     72.50 o 
 -12  -2   5      300.15      375.12    101.73 o 
 -10  -2   5    10685.10    10271.92    424.26 o 
  -8  -2   5     9522.18     8608.83    759.62 o 
  -6  -2   5    11685.75    12291.25    325.38 o 
  -4  -2   5    18990.75    18900.44    308.11 o 
  -2  -2   5     1684.49     1548.03     67.57 o 
   0  -2   5     7683.65     8242.86    253.81 o 
   2  -2   5     2409.09     2272.47    111.66 o 
   4  -2   5     1771.85     1656.52    153.97 o 
   6  -2   5      212.85      190.17     57.64 o 
   8  -2   5      202.09       92.38     80.93 o 
 -15  -1   5     1153.15     1142.49    113.93 o 
 -13  -1   5      425.86      440.68     69.41 o 
 -11  -1   5      916.37     1019.21     52.48 o 
  -9  -1   5    15458.14    15476.29    321.75 o 
  -7  -1   5     3612.99     4077.34    104.52 o 
  -5  -1   5      229.50      243.08     26.05 o 
  -3  -1   5    14535.84    15293.98    318.71 o 
  -1  -1   5     7184.94     6719.22    295.87 o 
   1  -1   5     7678.01     7370.16    239.52 o 
   3  -1   5     3717.45     3454.06    165.69 o 
   5  -1   5     2232.61     2163.64    145.34 o 
   7  -1   5      301.55      293.60     98.76 o 
 -16   0   5       43.53       62.82     48.40 o 
 -14   0   5      157.12      215.85     59.50 o 
 -12   0   5     1823.46     1665.23    156.64 o 
 -10   0   5      628.96      586.10     43.68 o 
  -8   0   5     8516.50     9428.10    163.67 o 
  -6   0   5     5769.47     6146.17    180.99 o 
  -4   0   5     1598.09     1595.76     73.85 o 
  -2   0   5     1429.56     1349.81    110.98 o 
   0   0   5    20029.30    22989.83    397.81 o 
   2   0   5     3940.96     3996.69    296.89 o 
   4   0   5      500.86      385.17     59.20 o 
   6   0   5     1671.46     1668.48    151.07 o 
   8   0   5        6.71      -77.20     99.79 o 
 -15   1   5     1261.15     1131.42    160.80 o 
 -13   1   5      389.08      441.84     91.61 o 
 -11   1   5     1154.64     1217.32     94.86 o 
  -9   1   5    16049.50    16013.53    302.38 o 
  -7   1   5     3233.65     3561.98     90.21 o 
  -5   1   5      262.54      266.99     33.69 o 
  -3   1   5    14648.82    15014.03    346.38 o 
  -1   1   5     7874.80     7619.67    605.49 o 
   1   1   5     7052.38     7357.94    220.33 o 
   5   1   5     2344.42     2428.79    158.06 o 
   7   1   5      224.85      284.23     97.54 o 
 -16   2   5      655.65      609.87     87.20 o 
 -14   2   5      634.14      538.57     93.49 o 
 -12   2   5      428.96      441.25     64.02 o 
 -10   2   5    10599.77    10402.93    564.40 o 
  -8   2   5    11105.19    11638.66    347.14 o 
  -6   2   5    13254.84    13753.17    374.56 o 
  -4   2   5    18434.70    19676.61    726.29 o 
  -2   2   5     1763.79     1609.96     99.94 o 
   0   2   5     7513.07     6866.44    282.31 o 
   2   2   5     2089.70     2009.98    150.95 o 
   6   2   5      260.97      393.18     96.44 o 
   8   2   5      171.04      145.57     93.83 o 
 -15   3   5      449.85      338.25    107.88 o 
 -13   3   5     2824.90     3104.62    167.28 o 
 -11   3   5     3859.60     3883.01    173.41 o 
  -9   3   5     3279.78     3380.56    147.11 o 
  -7   3   5    10900.21    10721.58    282.45 o 
  -5   3   5     9392.61     9961.34    373.87 o 
  -3   3   5     3274.23     3112.69    199.90 o 
  -1   3   5      370.54      310.21     41.13 o 
   1   3   5      616.65      616.03     45.94 o 
   3   3   5     3126.72     3219.38    191.22 o 
   7   3   5      443.30      525.20    115.77 o 
 -14   4   5       93.44       64.64     72.52 o 
 -12   4   5     5565.44     5738.50    222.98 o 
 -10   4   5      664.22      619.59     66.11 o 
  -8   4   5     6129.83     6555.33    174.00 o 
  -6   4   5    25007.89    25516.80    530.57 o 
  -4   4   5     3252.36     3297.71    204.70 o 
   0   4   5      605.75      623.50     33.67 o 
   2   4   5     6141.68     6141.87    246.40 o 
   4   4   5     1448.71     1679.58    133.09 o 
 -15   5   5      330.86      369.58    114.71 o 
 -13   5   5      318.87      273.71    101.80 o 
 -11   5   5     1725.60     1983.13    118.71 o 
  -9   5   5      914.27     1067.44     81.77 o 
  -7   5   5     3330.34     3364.24    154.66 o 
  -5   5   5      258.82      300.73     43.79 o 
  -3   5   5     9845.36    10443.04    428.31 o 
   1   5   5     1665.67     1226.31     55.28 o 
 -14   6   5      301.81       96.07     86.99 o 
 -12   6   5      972.37      856.52    153.24 o 
 -10   6   5     2630.07     2755.89    134.01 o 
  -8   6   5     1102.70     1040.00     93.00 o 
  -6   6   5     1233.26     1331.89     95.84 o 
  -4   6   5      566.44      687.45    107.61 o 
  -2   6   5     2612.90     2724.76    212.02 o 
   0   6   5     4426.31     4440.42    276.07 o 
 -13   7   5      529.06      584.52    135.33 o 
 -11   7   5      964.54     1129.35    163.00 o 
  -9   7   5     2592.28     2724.91    229.54 o 
  -7   7   5     1140.72     1309.69    104.43 o 
  -5   7   5      938.02      945.46     81.32 o 
  -3   7   5      145.84      110.01     59.97 o 
  -1   7   5     4113.74     4236.10    279.97 o 
   1   7   5     2236.06     2086.84    198.35 o 
   3   7   5      668.67      782.78    120.14 o 
 -12   8   5      119.80       92.56     85.21 o 
 -10   8   5     1608.69     1685.40    196.77 o 
  -8   8   5      762.32      834.16    125.31 o 
  -6   8   5       42.72       44.88     30.84 o 
  -4   8   5     1141.85     1205.66    160.35 o 
  -2   8   5      492.07      695.81    126.21 o 
   0   8   5     2046.86     2325.19    219.19 o 
   2   8   5      171.08      177.22     70.14 o 
   4   8   5       91.01       60.53     61.86 o 
 -11   9   5       68.23      206.75     99.66 o 
  -9   9   5     2141.84     2220.83    218.73 o 
  -7   9   5      406.27      377.46     86.73 o 
  -5   9   5      473.82      494.71    120.16 o 
  -3   9   5     1230.15     1582.75    193.16 o 
  -1   9   5      117.15      156.07     87.43 o 
   1   9   5      536.33      593.17    117.80 o 
   3   9   5       51.57      121.54     63.53 o 
 -10  10   5      109.01      137.44     79.33 o 
  -8  10   5      666.16      582.98    114.35 o 
  -4  10   5      132.75      276.45    102.29 o 
  -2  10   5       40.17      -13.88     65.79 o 
   0  10   5      150.61      172.12     79.20 o 
   2  10   5       97.08       55.12     51.04 o 
  -3  11   5       62.63       18.45     68.52 o 
  -1  11   5       19.83      116.80     80.37 o 
  -7 -11   6       51.80      114.01    122.95 o 
  -5 -11   6      404.07      408.16     92.07 o 
  -3 -11   6      150.09      139.60     47.75 o 
 -10 -10   6       15.79       13.95     50.85 o 
  -8 -10   6      415.56      586.32    144.74 o 
  -6 -10   6      447.55      479.36     64.91 o 
  -4 -10   6       26.20      -29.16     32.36 o 
  -2 -10   6      270.15      286.86     49.10 o 
   0 -10   6      298.75      339.36     60.92 o 
 -11  -9   6      307.65      311.24     98.96 o 
  -9  -9   6       89.74      120.05    102.79 o 
  -7  -9   6     1935.18     2006.39    156.09 o 
  -5  -9   6      585.98      517.02     45.11 o 
  -3  -9   6       31.47       35.43     33.31 o 
  -1  -9   6      271.42      234.15     42.87 o 
   1  -9   6      665.45      850.66     73.81 o 
 -12  -8   6      221.21      175.04     82.36 o 
 -10  -8   6      279.89      336.83     88.06 o 
  -8  -8   6     1498.11     1531.27    103.41 o 
  -6  -8   6     1110.78     1010.21     60.14 o 
  -4  -8   6      280.15      225.90     31.60 o 
  -2  -8   6      183.72      207.26     57.71 o 
   0  -8   6       23.69        8.13     29.40 o 
   2  -8   6      689.28      672.86     60.86 o 
   4  -8   6      166.26      227.80     70.36 o 
 -13  -7   6      357.52      466.56    114.03 o 
 -11  -7   6      389.67      331.84     94.91 o 
  -9  -7   6      922.49      914.54     80.86 o 
  -7  -7   6     6027.41     6110.47    160.80 o 
  -5  -7   6     1408.15     1372.18     84.58 o 
  -3  -7   6     1360.79     1377.34     67.88 o 
  -1  -7   6     1311.28     1313.80     76.96 o 
   1  -7   6      610.58      500.68     50.95 o 
   3  -7   6      546.94      482.83     73.54 o 
   5  -7   6      194.76      175.61     86.23 o 
 -14  -6   6      168.17       60.31     69.84 o 
 -12  -6   6      221.97      158.79     59.55 o 
 -10  -6   6     2150.78     2218.71    197.55 o 
  -8  -6   6     3295.28     3168.92    149.43 o 
  -6  -6   6     2287.92     2371.09     90.98 o 
  -4  -6   6     4608.46     4750.84    102.85 o 
  -2  -6   6     4267.63     4103.16    140.83 o 
   0  -6   6       35.96       36.47     23.07 o 
   2  -6   6     1039.74     1044.30     65.90 o 
   4  -6   6      251.92      214.18    151.83 o 
 -15  -5   6       93.29       95.68     77.48 o 
 -13  -5   6     1061.96      769.33    132.14 o 
 -11  -5   6     2952.60     3209.63    242.79 o 
  -9  -5   6     2621.98     2754.23    143.77 o 
  -7  -5   6       81.39      125.76     23.38 o 
  -5  -5   6    10275.20    10229.85    183.18 o 
  -3  -5   6     2441.72     2434.87     64.07 o 
  -1  -5   6      107.69      106.85     20.52 o 
   1  -5   6      627.18      593.28     43.24 o 
   3  -5   6      793.74      722.48    147.93 o 
   5  -5   6      950.20      855.03    118.46 o 
 -16  -4   6        7.91      -17.05     71.31 o 
 -14  -4   6     2857.16     2746.83    242.89 o 
 -12  -4   6      663.70      690.63    117.27 o 
 -10  -4   6     2611.28     2539.87    201.46 o 
  -8  -4   6      459.98      410.32     32.22 o 
  -6  -4   6      877.54      769.48     47.33 o 
  -4  -4   6    11542.04    11453.08    165.82 o 
  -2  -4   6     2979.60     2927.65    108.94 o 
   0  -4   6      887.31      797.18     45.25 o 
   2  -4   6       90.10       64.85     21.66 o 
   4  -4   6     3593.09     3222.18    206.01 o 
   6  -4   6      410.17      231.94     70.38 o 
 -15  -3   6     1530.03     1546.89    186.62 o 
 -13  -3   6     3228.94     3460.22    259.10 o 
 -11  -3   6     1073.77     1035.63    133.72 o 
  -9  -3   6      457.83      431.84     53.85 o 
  -7  -3   6      713.04      695.28     45.48 o 
  -5  -3   6     8807.52     8532.13    142.62 o 
  -3  -3   6      609.15      686.73     41.16 o 
  -1  -3   6     6828.77     7092.94    194.62 o 
   1  -3   6      127.88      109.92     18.53 o 
   3  -3   6     1693.42     1695.41    196.30 o 
   5  -3   6     2459.12     2489.88    185.24 o 
   7  -3   6      484.58      491.51    148.77 o 
 -16  -2   6     1592.67     1487.74    184.94 o 
 -14  -2   6      425.23      433.92    100.94 o 
 -12  -2   6      218.73      194.27     71.16 o 
 -10  -2   6     6130.36     5411.92    609.01 o 
  -8  -2   6     2588.02     2632.89    126.52 o 
  -6  -2   6    10390.81    10551.31    271.39 o 
  -4  -2   6    16743.19    16808.18    582.15 o 
  -2  -2   6     1323.02     1192.15     77.30 o 
   0  -2   6      596.99      537.82     57.09 o 
   2  -2   6     4164.03     3967.45    156.78 o 
   4  -2   6      773.46      768.82     97.55 o 
   6  -2   6     1047.83      981.23    118.04 o 
 -15  -1   6      321.26      350.42     66.28 o 
 -13  -1   6     1111.45     1097.40    101.43 o 
 -11  -1   6     4849.54     4775.59    144.80 o 
  -9  -1   6     8075.41     8434.82    166.01 o 
  -7  -1   6    28508.57    29454.33    588.70 o 
  -5  -1   6     8423.21     8573.00    219.96 o 
  -3  -1   6     7995.86     8316.88    222.14 o 
  -1  -1   6     8622.18     8535.81    745.52 o 
   1  -1   6     5716.46     6028.80    372.01 o 
   3  -1   6     1285.33     1224.76    105.09 o 
   5  -1   6       88.24       69.94     79.78 o 
   7  -1   6      501.12      468.94    132.80 o 
 -16   0   6      159.22      128.54    104.80 o 
 -14   0   6      483.38      564.94    162.41 o 
 -12   0   6      303.79      314.72     56.46 o 
 -10   0   6       21.98       28.71     12.11 o 
  -8   0   6    25705.02    25787.93    506.64 o 
  -6   0   6    19330.53    20053.77    600.49 o 
  -4   0   6    10199.80    11480.27    386.85 o 
  -2   0   6    19442.15    18275.43    395.53 o 
   0   0   6      233.91      245.77     34.66 o 
   2   0   6     2389.08     2417.48    189.60 o 
   4   0   6      164.18      199.16     48.98 o 
   6   0   6        3.12       20.79     65.59 o 
 -15   1   6      453.21      509.28     86.55 o 
 -13   1   6     1011.29      930.39     94.58 o 
 -11   1   6     5398.54     5073.01    203.07 o 
  -9   1   6     7794.53     7874.73    285.47 o 
  -7   1   6    27271.02    27533.43    753.57 o 
  -5   1   6     8524.08     8699.43    241.32 o 
  -3   1   6     6696.19     7139.27    191.93 o 
  -1   1   6     9367.28     8426.40    355.65 o 
   1   1   6     5995.86     6707.16    219.15 o 
   5   1   6      126.40      245.37     86.53 o 
   7   1   6      559.21      658.96    143.82 o 
 -16   2   6     1534.62     1695.92    139.18 o 
 -14   2   6      502.45      580.32     83.08 o 
 -12   2   6      227.68      285.70     55.12 o 
 -10   2   6     5598.70     5588.04    162.45 o 
  -8   2   6     2128.49     1978.91    104.51 o 
  -4   2   6    15497.88    16668.32    522.45 o 
  -2   2   6      900.17      797.37     82.27 o 
   0   2   6      740.47      861.58     65.66 o 
   2   2   6     3811.06     4354.06    245.53 o 
   6   2   6     1065.11     1164.83    174.16 o 
 -15   3   6     1536.57     1648.97    131.33 o 
 -13   3   6     3696.81     3858.74    233.28 o 
 -11   3   6      989.04     1018.58     88.04 o 
  -9   3   6      278.62      363.08     41.19 o 
  -7   3   6      697.06      659.28     61.30 o 
  -3   3   6      766.68      768.16     74.10 o 
  -1   3   6     7541.92     7305.35    279.23 o 
   1   3   6       81.85       91.93     24.83 o 
   3   3   6     1798.60     2125.38    164.53 o 
   7   3   6      426.54      538.26    114.67 o 
 -16   4   6        9.29       16.56     68.62 o 
 -14   4   6     2720.77     2938.96    167.27 o 
 -12   4   6      685.04      765.60     97.68 o 
 -10   4   6     2713.87     2740.93    115.67 o 
  -8   4   6      492.15      544.21     62.81 o 
  -6   4   6     1130.11     1170.08    125.42 o 
  -2   4   6     2971.46     2894.83    136.16 o 
   0   4   6      781.67      807.43     46.83 o 
   2   4   6       72.15       41.28     33.19 o 
 -15   5   6       84.26       86.37     82.89 o 
 -13   5   6      908.63      847.52    151.48 o 
 -11   5   6     3199.30     3549.92    166.76 o 
  -9   5   6     2904.97     2824.11    152.53 o 
  -7   5   6       12.42       16.39     28.79 o 
  -5   5   6     9978.40    10418.70    447.10 o 
  -3   5   6     2835.78     2977.77    218.99 o 
 -14   6   6      213.06      266.85    102.83 o 
 -12   6   6      207.35      243.75     90.29 o 
 -10   6   6     1930.23     2264.53    128.69 o 
  -8   6   6     3431.28     3493.34    171.07 o 
  -6   6   6     2512.25     2832.17    139.98 o 
  -4   6   6     4864.97     5626.39    327.34 o 
  -2   6   6     4651.21     5010.46    309.96 o 
 -13   7   6      363.44      266.98     98.24 o 
 -11   7   6      324.34      413.95    106.02 o 
  -9   7   6     1018.58     1096.29    104.96 o 
  -7   7   6     6176.15     6919.28    276.41 o 
  -5   7   6     1548.75     1778.56    189.78 o 
  -3   7   6     1137.31     1311.22    163.13 o 
  -1   7   6     1072.41     1091.59    150.29 o 
   1   7   6      485.14      443.79     98.43 o 
 -12   8   6      227.75      298.74    105.42 o 
 -10   8   6      256.10      294.38     92.43 o 
  -8   8   6     1467.00     1657.43    127.17 o 
  -6   8   6     1111.17     1099.05     95.29 o 
  -4   8   6      307.20      390.65    104.86 o 
  -2   8   6      165.21      140.98     72.19 o 
   0   8   6       25.96       48.42     62.11 o 
   2   8   6      809.30      800.16    134.86 o 
 -11   9   6      277.40      236.42    104.24 o 
  -9   9   6       66.68      173.20     74.16 o 
  -7   9   6     2037.37     2354.66    150.87 o 
  -5   9   6      550.03      584.65    133.04 o 
  -3   9   6       55.34      133.43     75.44 o 
  -1   9   6      294.10      393.77    109.42 o 
   1   9   6      674.76      474.60    118.78 o 
 -10  10   6        7.54      -65.74     65.74 o 
  -6  10   6      352.01      310.54    108.87 o 
  -4  10   6       40.15       46.83     75.31 o 
  -2  10   6      268.74      365.24    117.99 o 
   0  10   6      318.84      491.10    125.47 o 
  -5  11   6      443.05      613.84    146.99 o 
  -3  11   6      153.20      224.84     94.27 o 
  -5 -11   7       31.31       -5.62     53.52 o 
 -10 -10   7      132.05      185.83     67.03 o 
  -8 -10   7      346.31      268.17     76.69 o 
  -6 -10   7      242.39      259.65     53.29 o 
  -4 -10   7      549.86      425.71     58.33 o 
  -2 -10   7      180.97      110.42     36.47 o 
 -11  -9   7      280.40      290.53     96.30 o 
  -9  -9   7      278.30      265.56     54.69 o 
  -7  -9   7      316.70      363.47     48.42 o 
  -5  -9   7     1247.55     1276.54     88.04 o 
  -3  -9   7      347.71      292.83     51.20 o 
  -1  -9   7      415.77      403.32     52.43 o 
   1  -9   7      577.94      687.22    110.75 o 
 -12  -8   7      350.75      217.25     88.52 o 
 -10  -8   7       26.84       21.16     41.43 o 
  -8  -8   7      440.52      399.44     58.15 o 
  -6  -8   7     1946.02     2098.84     89.11 o 
  -4  -8   7      203.39      233.50     34.83 o 
  -2  -8   7      330.11      217.96     46.61 o 
   0  -8   7      871.18      962.48     80.05 o 
   2  -8   7      178.87      253.04     65.93 o 
 -13  -7   7      345.58      312.26     96.26 o 
 -11  -7   7      415.90      398.17     96.16 o 
  -9  -7   7     2131.46     2100.64    145.53 o 
  -7  -7   7      546.84      594.82     51.30 o 
  -5  -7   7     3609.36     3785.73    118.63 o 
  -3  -7   7      531.62      547.98     46.30 o 
  -1  -7   7      511.35      476.55     49.16 o 
   1  -7   7       14.86       19.19     30.80 o 
   3  -7   7      606.40      660.39     90.33 o 
 -14  -6   7      883.89      931.68    154.15 o 
 -12  -6   7     1658.45     1573.78    183.50 o 
 -10  -6   7      914.30     1054.28     95.56 o 
  -8  -6   7     1244.03     1222.40     66.61 o 
  -6  -6   7     1344.09     1337.49     72.28 o 
  -4  -6   7     1162.28     1111.84     62.26 o 
  -2  -6   7      606.39      590.99     46.15 o 
   0  -6   7      385.93      347.63     40.94 o 
   2  -6   7       52.10       79.28     43.71 o 
   4  -6   7      516.05      658.63     87.72 o 
 -15  -5   7      137.54       -3.15     60.94 o 
 -13  -5   7     1824.29     1973.32    203.81 o 
 -11  -5   7     3170.35     3181.13    243.64 o 
  -9  -5   7      932.60      891.04     62.61 o 
  -7  -5   7     2228.59     2386.42     91.76 o 
  -5  -5   7     2990.57     2901.19     84.91 o 
  -3  -5   7    10370.61    10256.00    245.54 o 
  -1  -5   7      812.00      779.17     54.18 o 
   1  -5   7      129.39      111.85     30.88 o 
   3  -5   7       97.37        2.89     42.38 o 
   5  -5   7      155.25       84.77     50.11 o 
 -16  -4   7       91.32       53.53     71.28 o 
 -14  -4   7      507.22      657.72    124.35 o 
 -12  -4   7     2496.58     2419.18    215.79 o 
 -10  -4   7      214.52      187.15     17.48 o 
  -8  -4   7     4787.30     4656.61    134.83 o 
  -6  -4   7      172.47      165.94     29.18 o 
  -4  -4   7     4298.70     4384.12    103.86 o 
  -2  -4   7    13839.25    13385.74    268.52 o 
   0  -4   7      238.41      237.92     28.95 o 
   2  -4   7       72.23       14.56     39.50 o 
   4  -4   7       40.70       33.64     41.25 o 
 -15  -3   7      560.56      439.51    108.64 o 
 -13  -3   7      719.16      710.03    121.70 o 
 -11  -3   7     2343.02     2132.11    187.29 o 
  -9  -3   7     7419.40     7529.89    174.94 o 
  -7  -3   7     3313.29     3068.14    140.24 o 
  -5  -3   7     7868.35     7511.79    346.48 o 
  -3  -3   7    18319.41    17536.96    422.41 o 
  -1  -3   7     7994.04     7251.70    143.03 o 
   1  -3   7      329.67      365.54     54.26 o 
   3  -3   7      316.05      257.32     53.95 o 
   5  -3   7      118.77       60.70    131.86 o 
 -16  -2   7      184.27      176.42     80.99 o 
 -14  -2   7     1322.48     1222.28    157.22 o 
 -12  -2   7     6038.88     6258.34    342.07 o 
 -10  -2   7      642.20      672.10     45.60 o 
  -8  -2   7      719.42      668.65     65.84 o 
  -6  -2   7    10622.14     9784.08    380.93 o 
  -4  -2   7     8731.27     8864.80    390.72 o 
  -2  -2   7     2960.17     2827.79    228.43 o 
   0  -2   7     6486.58     6474.23    156.39 o 
   2  -2   7      130.85      105.31     36.29 o 
   4  -2   7      312.76      315.24     70.22 o 
   6  -2   7      238.23      414.86    125.11 o 
 -17  -1   7      250.11      287.44     99.22 o 
 -15  -1   7     3646.98     3331.42    268.51 o 
 -13  -1   7     2953.65     2657.05    216.74 o 
 -11  -1   7     3561.45     3700.27    132.77 o 
  -9  -1   7     6170.31     6569.15    223.67 o 
  -7  -1   7     3946.49     3934.23    220.78 o 
  -5  -1   7    13135.10    12376.15    443.40 o 
  -3  -1   7      221.24      174.84     57.30 o 
  -1  -1   7      691.45      705.19     56.96 o 
   1  -1   7     5688.87     5937.83    231.45 o 
   3  -1   7     1628.84     1738.34    141.35 o 
   5  -1   7      552.54      393.30    124.67 o 
 -16   0   7     1550.31     1772.16    143.18 o 
 -14   0   7     7142.71     7025.99    273.89 o 
 -12   0   7     1119.14     1050.16    127.14 o 
 -10   0   7     3538.51     3785.55    113.57 o 
  -8   0   7     5900.34     6340.30    296.59 o 
  -6   0   7     8351.09     7861.52    323.20 o 
  -4   0   7      728.76      568.01     80.61 o 
  -2   0   7       12.68      -35.51     52.85 o 
   0   0   7      807.58      923.07     82.85 o 
   2   0   7      244.38      209.94     71.16 o 
   4   0   7      597.98      752.53    230.04 o 
   6   0   7      429.53      391.72    121.32 o 
 -17   1   7      233.83      110.36     53.44 o 
 -15   1   7     3600.92     3823.62    410.87 o 
 -13   1   7     2693.16     3054.67    169.18 o 
 -11   1   7     3617.05     3882.94    131.91 o 
  -9   1   7     5836.63     5929.22    332.97 o 
  -7   1   7     4570.43     5172.47    252.70 o 
  -5   1   7    14834.96    14605.40    491.59 o 
  -3   1   7       77.20      114.81     24.60 o 
  -1   1   7     1072.41     1011.76    123.01 o 
   1   1   7     6222.38     6927.13    232.62 o 
   3   1   7     1892.62     2099.92    192.06 o 
   5   1   7      468.20      509.93     82.15 o 
 -16   2   7      124.12      137.03     55.88 o 
 -14   2   7      962.54      898.18     97.63 o 
 -12   2   7     5603.46     5682.48    478.45 o 
 -10   2   7      613.73      626.01     53.59 o 
  -8   2   7      850.44      884.89    101.61 o 
  -6   2   7    11035.57    11096.92    401.73 o 
  -4   2   7     9279.05     9775.01    507.64 o 
  -2   2   7     3784.24     3878.83    217.11 o 
   0   2   7     6185.24     6824.60    256.40 o 
   2   2   7       95.43      158.78     61.16 o 
   4   2   7      260.25      265.66     79.36 o 
   6   2   7      167.16      384.15    115.92 o 
 -15   3   7      693.90      818.65     97.23 o 
 -13   3   7      655.11      610.85     75.69 o 
 -11   3   7     2241.94     2208.88    105.02 o 
  -9   3   7     7994.43     8351.55    258.47 o 
  -7   3   7     3502.14     3566.78    224.60 o 
  -5   3   7     7779.90     8126.18    312.57 o 
  -3   3   7    19160.91    19414.96    575.93 o 
  -1   3   7     8442.18     7746.10    325.24 o 
   1   3   7      415.71      608.98     90.05 o 
   3   3   7      412.39      469.66     86.54 o 
 -16   4   7       74.10      203.21     99.24 o 
 -14   4   7      591.01      628.19     81.02 o 
 -12   4   7     2436.96     2426.15    145.20 o 
 -10   4   7      177.55      169.54     34.86 o 
  -8   4   7     4644.64     4360.58    266.04 o 
  -6   4   7      234.99      296.47     78.93 o 
  -4   4   7     4646.11     4805.38    210.81 o 
  -2   4   7    13236.07    13400.45    422.60 o 
   0   4   7      256.16      245.15     31.49 o 
 -15   5   7      153.86      357.84    117.21 o 
 -13   5   7     1984.30     2068.21    136.85 o 
 -11   5   7     3385.64     3526.64    157.96 o 
  -9   5   7      943.46     1018.66    132.43 o 
  -7   5   7     2140.78     2373.74    201.40 o 
  -5   5   7     3189.30     3725.84    258.25 o 
  -1   5   7      537.63      569.72     56.71 o 
 -14   6   7      905.64      659.70    139.56 o 
 -12   6   7     1735.24     1821.37    124.65 o 
 -10   6   7      918.29     1003.05     99.72 o 
  -8   6   7     1190.03     1241.10    102.71 o 
  -6   6   7     1341.43     1472.56    167.63 o 
  -4   6   7      967.43     1234.14    160.56 o 
 -13   7   7      329.05      445.29    121.88 o 
 -11   7   7      359.74      429.23     99.46 o 
  -9   7   7     2155.82     2202.77    145.48 o 
  -7   7   7      551.66      681.55    131.96 o 
  -5   7   7     3335.61     4051.67    302.03 o 
  -3   7   7      678.76     1034.60    153.59 o 
  -1   7   7      540.37      607.58    122.33 o 
 -12   8   7      380.44      581.07    131.23 o 
 -10   8   7       38.67       89.06     46.94 o 
  -8   8   7      336.09      289.15     61.26 o 
  -6   8   7     1773.43     2235.42    231.36 o 
  -4   8   7      263.41      293.09     94.45 o 
  -2   8   7      303.01      327.54     97.77 o 
   0   8   7     1033.77     1223.56    172.25 o 
   2   8   7      162.00      106.76     63.46 o 
 -11   9   7      267.82      310.24     97.76 o 
  -9   9   7      290.30      307.52     66.32 o 
  -7   9   7      236.55      197.38     96.68 o 
  -5   9   7     1453.33     1851.43    221.74 o 
  -3   9   7      333.85      559.89    129.37 o 
  -1   9   7      407.69      435.34    117.89 o 
   1   9   7      530.44      569.19    128.06 o 
  -8  10   7      288.23      432.88    133.32 o 
  -6  10   7      267.03      254.43    112.51 o 
  -4  10   7      539.52      511.36    128.38 o 
  -2  10   7      203.17      281.22    108.66 o 
  -5  11   7       26.14       70.28     86.80 o 
 -10 -10   8      494.29      623.66    107.87 o 
  -8 -10   8       50.14      107.57     50.13 o 
  -6 -10   8       17.33        5.43     42.49 o 
  -4 -10   8      214.07      240.35     49.70 o 
 -11  -9   8      748.80      671.89     88.36 o 
  -9  -9   8      104.74       62.61     43.59 o 
  -7  -9   8     1051.40     1004.92     79.50 o 
  -5  -9   8       98.91      123.44     43.41 o 
  -3  -9   8      338.84      240.18     49.13 o 
  -1  -9   8      177.04      104.37     42.68 o 
 -12  -8   8     1046.42     1310.19    174.55 o 
 -10  -8   8      138.08      212.11     98.35 o 
  -8  -8   8      220.37      189.60     42.26 o 
  -6  -8   8      414.86      431.86     45.13 o 
  -4  -8   8     1205.22     1261.07     90.57 o 
  -2  -8   8      246.59      200.51     42.75 o 
   0  -8   8      187.50      143.94     61.10 o 
 -13  -7   8      939.63     1072.87    163.24 o 
 -11  -7   8       85.84      137.27     63.35 o 
  -9  -7   8      784.41      857.27     88.65 o 
  -7  -7   8     1013.57     1011.37     67.74 o 
  -5  -7   8     1056.70     1066.56     66.09 o 
  -3  -7   8     2072.06     2291.68    117.42 o 
  -1  -7   8      388.98      431.64     49.55 o 
   1  -7   8      860.02      834.69    172.61 o 
 -14  -6   8      444.14      461.73    112.24 o 
 -12  -6   8      740.93      926.06    141.12 o 
 -10  -6   8      456.10      432.73     66.13 o 
  -8  -6   8      455.49      443.92     64.32 o 
  -6  -6   8     1642.29     1613.06     83.07 o 
  -4  -6   8     1195.18     1256.46     68.80 o 
  -2  -6   8     1795.17     1891.40    101.64 o 
   0  -6   8     1434.19     1698.79    138.85 o 
   2  -6   8      538.15      522.20    114.59 o 
 -15  -5   8      546.90      722.86    138.57 o 
 -13  -5   8     1128.24      984.19    150.31 o 
 -11  -5   8     1444.90     1479.30    117.17 o 
  -9  -5   8     2808.68     2842.28    108.40 o 
  -7  -5   8     2515.15     2598.61    110.83 o 
  -5  -5   8      631.08      596.91     40.25 o 
  -3  -5   8      490.75      486.87     57.92 o 
  -1  -5   8     4757.01     5071.02    152.62 o 
   1  -5   8      323.81      364.30     65.91 o 
   3  -5   8      110.20      179.39     69.02 o 
 -16  -4   8     1375.73     1398.13    187.76 o 
 -14  -4   8      563.99      502.67    117.15 o 
 -12  -4   8     1201.25     1103.77    145.08 o 
 -10  -4   8    13440.12    13374.85    269.52 o 
  -8  -4   8     1624.68     1525.23     79.92 o 
  -6  -4   8      899.10      832.48     62.26 o 
  -4  -4   8     1199.14     1151.17     62.11 o 
  -2  -4   8      491.63      496.95     48.11 o 
   0  -4   8     1524.68     1304.18    129.97 o 
   2  -4   8      150.86      165.58     60.93 o 
   4  -4   8       89.03      -41.15     66.11 o 
 -17  -3   8      420.07      573.82    116.43 o 
 -15  -3   8      796.98      936.45    148.57 o 
 -13  -3   8     1553.11     1465.64    174.57 o 
 -11  -3   8     9532.67     8956.52    168.20 o 
  -9  -3   8     5456.14     5491.97    209.29 o 
  -7  -3   8     2332.56     2294.48    123.85 o 
  -5  -3   8      398.03      242.14     79.77 o 
  -3  -3   8      167.06      142.89     66.44 o 
  -1  -3   8     5284.03     5146.64    396.61 o 
   1  -3   8      102.88       75.38     40.80 o 
   3  -3   8      109.96      108.10     60.18 o 
 -16  -2   8      557.12      677.98    131.44 o 
 -14  -2   8     1940.08     1790.53    191.60 o 
 -12  -2   8     8574.49     8405.55    408.87 o 
 -10  -2   8     4989.64     4739.56    197.32 o 
  -8  -2   8     3752.27     3674.78    158.92 o 
  -6  -2   8     5340.58     5133.88    278.11 o 
  -4  -2   8     2139.75     1855.38    185.42 o 
  -2  -2   8     2386.57     2113.14    123.85 o 
   0  -2   8     3982.74     4234.89    168.92 o 
   2  -2   8      129.74      225.42     66.73 o 
   4  -2   8       73.13      150.11     62.53 o 
 -17  -1   8       72.91       27.23     64.50 o 
 -15  -1   8        1.21       19.39     59.11 o 
 -13  -1   8     6535.20     6104.76    347.06 o 
 -11  -1   8       19.81       11.29     29.02 o 
  -9  -1   8       74.42       80.08     34.05 o 
  -7  -1   8     8979.01     9450.40    385.98 o 
  -5  -1   8     4438.19     4570.57    265.62 o 
  -3  -1   8     9545.76     7622.62    395.58 o 
  -1  -1   8     5483.63     5701.53    222.26 o 
   1  -1   8     4752.20     5340.71    279.41 o 
   3  -1   8     1086.89     1181.54    123.73 o 
   5  -1   8      299.20      273.08    142.49 o 
 -16   0   8      321.44      397.76    101.06 o 
 -14   0   8      534.57      436.49     98.63 o 
 -12   0   8     3426.76     3337.01    142.02 o 
 -10   0   8     1819.93     1714.08     97.62 o 
  -8   0   8      630.90      633.18     92.17 o 
  -6   0   8       45.77       14.36     35.00 o 
  -4   0   8    13230.55    12826.60    312.22 o 
  -2   0   8     6063.20     6095.64    338.15 o 
   0   0   8     2191.61     2446.10    137.09 o 
   2   0   8     3922.53     4239.14    285.81 o 
   4   0   8        2.39      -17.93     43.63 o 
 -17   1   8       89.64       84.28     53.01 o 
 -15   1   8        3.75       12.65     40.36 o 
 -13   1   8     7347.13     7487.58    379.59 o 
 -11   1   8       31.04       22.06     24.25 o 
  -9   1   8       33.03        5.30     28.91 o 
  -7   1   8     9546.04    10042.40    397.43 o 
  -5   1   8     4332.94     4470.23    165.75 o 
  -3   1   8     8997.44     8624.01    388.43 o 
  -1   1   8     5522.75     5541.65    203.85 o 
   1   1   8     4299.09     4859.47    320.51 o 
   3   1   8     1106.78     1291.22    153.41 o 
   5   1   8      297.24      483.99     86.75 o 
 -16   2   8      472.22      466.55     82.50 o 
 -14   2   8     1700.18     1750.24    131.61 o 
 -12   2   8     9000.40     9055.19    234.94 o 
 -10   2   8     5878.94     5748.43    284.07 o 
  -6   2   8     4976.82     5096.91    254.22 o 
  -4   2   8     1740.18     1726.84     96.05 o 
  -2   2   8     2302.92     2114.11    173.83 o 
   0   2   8     3397.78     3498.76    151.26 o 
   2   2   8       72.98       80.74     51.77 o 
 -17   3   8      410.75      480.58     98.26 o 
 -15   3   8      898.51      941.62    102.30 o 
 -13   3   8     1497.80     1471.60    127.37 o 
 -11   3   8     9698.60    10052.90    314.54 o 
  -9   3   8     5837.23     6306.89    316.35 o 
  -5   3   8      451.43      507.02     73.60 o 
  -3   3   8       71.38      123.34     47.85 o 
  -1   3   8     4600.25     4486.20    163.03 o 
   1   3   8      201.39      307.43     79.27 o 
 -16   4   8     1254.41     1334.53    198.15 o 
 -14   4   8      568.38      538.64     96.05 o 
 -12   4   8     1009.23      974.79     77.25 o 
 -10   4   8    13071.37    13050.72    526.46 o 
  -8   4   8     1752.06     1765.35    176.59 o 
  -4   4   8     1066.43      998.44     97.42 o 
  -2   4   8      532.39      621.90     82.23 o 
   0   4   8     1884.85     1585.58    143.01 o 
 -15   5   8      544.38      565.07    141.73 o 
 -13   5   8     1111.23     1148.96    106.75 o 
 -11   5   8     1377.93     1286.23    110.91 o 
  -9   5   8     2556.41     2605.02    224.73 o 
  -7   5   8     2471.41     2521.19    218.10 o 
  -3   5   8      451.07      389.98     55.31 o 
 -14   6   8      407.47      657.55    139.03 o 
 -12   6   8      603.61      651.28     67.15 o 
 -10   6   8      543.41      598.55     79.07 o 
  -8   6   8      370.24      320.15    103.47 o 
  -6   6   8     1634.36     1738.41    196.56 o 
  -4   6   8     1164.57     1226.53    166.74 o 
 -13   7   8      978.59     1247.87    182.23 o 
 -11   7   8      123.56      212.79    124.87 o 
  -9   7   8      746.09      874.65    147.66 o 
  -7   7   8     1166.72     1331.93    178.99 o 
  -5   7   8      912.49     1005.97    157.88 o 
  -3   7   8     2161.04     2265.66    230.48 o 
 -12   8   8     1172.62     1518.50    190.66 o 
 -10   8   8      130.54      225.44     62.92 o 
  -8   8   8      290.98      394.57    109.02 o 
  -6   8   8      375.64      367.83    114.48 o 
  -4   8   8     1269.94     1420.85    193.07 o 
  -2   8   8      265.98      392.64    112.12 o 
   0   8   8      181.36      168.78     89.93 o 
 -11   9   8      752.98      850.55    145.94 o 
  -9   9   8      130.82       77.56     79.71 o 
  -7   9   8      966.96     1178.80    191.27 o 
  -5   9   8      115.82       95.56     77.48 o 
  -3   9   8      343.38      289.31    105.21 o 
  -1   9   8      168.21      181.05     88.04 o 
 -10  10   8      510.69      918.42    176.38 o 
  -8  10   8       34.66       36.85     80.11 o 
  -6  10   8       36.69       34.17     70.45 o 
  -4  10   8      203.38      264.91    108.20 o 
  -8 -10   9      132.65      131.27     47.75 o 
  -6 -10   9      109.93      140.47     41.27 o 
 -11  -9   9      369.14      430.57     83.99 o 
  -9  -9   9      408.44      400.73     57.26 o 
  -7  -9   9       21.60       68.00     37.24 o 
  -5  -9   9      371.75      347.94     54.68 o 
  -3  -9   9      174.09      198.56     45.64 o 
 -12  -8   9      593.59      580.57     86.63 o 
 -10  -8   9     1063.58     1099.67    107.25 o 
  -8  -8   9      119.38      121.21     31.74 o 
  -6  -8   9      321.23      359.57     45.03 o 
  -4  -8   9       62.82       15.45     34.42 o 
  -2  -8   9      718.57      725.44     90.49 o 
 -15  -7   9      128.34      223.09     89.39 o 
 -13  -7   9      574.35      587.81    130.81 o 
 -11  -7   9     2773.04     3008.64    178.39 o 
  -9  -7   9      455.32      461.82     70.17 o 
  -7  -7   9     1542.66     1511.00     87.19 o 
  -5  -7   9     1427.50     1594.24     82.80 o 
  -3  -7   9      312.81      309.09     50.61 o 
  -1  -7   9      270.25      255.40     58.10 o 
   1  -7   9       58.62       33.70     53.02 o 
 -14  -6   9     1246.40     1281.85    181.14 o 
 -12  -6   9     2254.44     2260.74    191.80 o 
 -10  -6   9     2712.65     2544.86    218.02 o 
  -8  -6   9     4105.10     4164.69    178.85 o 
  -6  -6   9     1463.59     1372.27     82.28 o 
  -4  -6   9      620.54      628.84     80.26 o 
  -2  -6   9      987.58      972.22     94.13 o 
   0  -6   9      287.20      297.31     62.23 o 
   2  -6   9       35.79       76.65    126.54 o 
 -15  -5   9     1061.91     1097.84    170.48 o 
 -13  -5   9      877.36      774.84    137.38 o 
 -11  -5   9      104.91      125.45    101.33 o 
  -9  -5   9     4949.10     4813.22    157.46 o 
  -7  -5   9     2455.35     2322.75    134.25 o 
  -5  -5   9        5.81       23.02     32.39 o 
  -3  -5   9     1122.59     1160.64     77.97 o 
  -1  -5   9      604.29      676.68     77.69 o 
   1  -5   9     1148.62     1118.78    105.39 o 
 -16  -4   9     1380.45     1421.55    192.35 o 
 -14  -4   9     2677.53     2269.74    227.70 o 
 -12  -4   9      255.12      198.34     49.88 o 
 -10  -4   9     1033.21      981.98     65.22 o 
  -8  -4   9     8761.00     8094.30    215.61 o 
  -6  -4   9       82.42       28.15     50.77 o 
  -4  -4   9     1588.07     1235.00    121.01 o 
  -2  -4   9      100.20       94.82     29.16 o 
   0  -4   9     2027.16     2085.35    132.60 o 
   2  -4   9     1533.58     1537.97    154.41 o 
 -17  -3   9     1309.52     1347.70    191.36 o 
 -15  -3   9       90.31       40.27     65.65 o 
 -13  -3   9      104.92       72.17     54.84 o 
 -11  -3   9      951.06     1054.57     97.68 o 
  -9  -3   9     3513.39     3590.68    168.86 o 
  -7  -3   9     1125.57     1095.79    139.48 o 
  -5  -3   9     1686.67     1510.21    185.59 o 
  -3  -3   9       13.38       23.60     78.99 o 
  -1  -3   9      971.92     1124.51     90.71 o 
   1  -3   9     3231.70     3710.10    226.53 o 
   3  -3   9      901.04     1073.68    130.78 o 
 -16  -2   9      195.24      235.72     92.71 o 
 -14  -2   9     1847.52     1815.77    190.00 o 
 -12  -2   9      806.90      876.69     65.01 o 
 -10  -2   9     1969.32     1775.08    120.26 o 
  -8  -2   9    10609.23    10179.54    432.15 o 
  -6  -2   9      764.12      821.16    122.32 o 
  -4  -2   9       46.69      -33.09     70.26 o 
  -2  -2   9     3554.74     3633.54    184.99 o 
   0  -2   9      633.31      682.02    100.12 o 
   2  -2   9      997.21     1292.79    132.23 o 
 -17  -1   9      110.20      133.63     75.12 o 
 -15  -1   9      525.42      486.52    111.05 o 
 -13  -1   9      694.00      714.12     64.99 o 
 -11  -1   9    10843.54    10384.11    286.57 o 
  -9  -1   9     7916.99     7628.01    361.13 o 
  -7  -1   9     3998.95     4093.24    252.07 o 
  -5  -1   9     5871.62     5991.55    343.67 o 
  -3  -1   9     1549.32     1487.62    176.49 o 
  -1  -1   9      832.52      934.08     89.71 o 
   1  -1   9       11.20       12.79     41.43 o 
   3  -1   9      705.40      777.40    106.62 o 
 -18   0   9      190.69      392.22    110.79 o 
 -16   0   9        8.14       59.84     61.43 o 
 -14   0   9     1666.33     1655.38    180.18 o 
 -12   0   9     4071.79     4365.89    174.23 o 
 -10   0   9    15399.07    15663.76    583.35 o 
  -8   0   9      536.24      432.29     85.63 o 
  -6   0   9     9966.24    10151.81    430.11 o 
  -4   0   9     2166.25     2069.95     99.36 o 
  -2   0   9     1283.15     1603.00    177.79 o 
   0   0   9      102.06       47.08     35.59 o 
   2   0   9      434.18      540.07    111.42 o 
   4   0   9      183.68      294.13     74.23 o 
 -17   1   9       98.64      154.88     75.01 o 
 -15   1   9      536.02      453.75    104.18 o 
 -13   1   9      756.03      706.02     72.88 o 
 -11   1   9    10131.29     9832.81    290.73 o 
  -9   1   9     7383.46     7381.51    353.19 o 
  -7   1   9     4019.72     3992.68    242.43 o 
  -5   1   9     5707.70     5955.91    202.29 o 
  -3   1   9     1652.64     1463.31    162.22 o 
  -1   1   9      824.00      848.92     80.18 o 
   1   1   9       39.91       50.33     33.91 o 
   3   1   9      851.26      888.22    134.05 o 
 -16   2   9      172.68      199.62     57.94 o 
 -14   2   9     1498.67     1552.63    174.01 o 
 -12   2   9      823.48      818.69     81.67 o 
 -10   2   9     2106.37     2260.05    180.75 o 
  -8   2   9    10167.07    10882.38    440.92 o 
  -6   2   9      739.09      874.53    108.73 o 
  -4   2   9       41.71       30.09     41.47 o 
  -2   2   9     3406.64     3219.20    235.18 o 
   0   2   9      990.12     1038.19     83.60 o 
   2   2   9     1092.74     1174.45    143.51 o 
 -17   3   9     1361.74     1334.96    131.81 o 
 -15   3   9      124.42      192.70     59.30 o 
 -13   3   9      177.29      235.54     51.67 o 
 -11   3   9     1313.77     1353.72    147.50 o 
  -9   3   9     2933.59     3313.44    237.19 o 
  -7   3   9      893.01      814.51    108.25 o 
  -5   3   9     1790.80     1996.91    164.93 o 
  -3   3   9       30.78       87.70     54.42 o 
  -1   3   9      903.53      951.16    138.66 o 
 -16   4   9     1335.71     1342.41    125.87 o 
 -14   4   9     2536.88     2419.07    161.30 o 
 -12   4   9      215.84      228.27     51.15 o 
 -10   4   9     1282.79     1258.25    149.50 o 
  -8   4   9     9664.46    10625.75    480.38 o 
  -4   4   9     1609.00     1826.16    148.71 o 
  -2   4   9       43.95       39.10     44.81 o 
 -15   5   9      938.20     1225.37    121.60 o 
 -13   5   9      845.70      929.24     80.96 o 
 -11   5   9      213.52      245.92     81.91 o 
  -9   5   9     5358.86     5029.36    325.52 o 
  -7   5   9     2383.32     2382.71    224.81 o 
 -14   6   9     1316.87     1529.63    203.11 o 
 -12   6   9     2232.82     2363.68    125.48 o 
 -10   6   9     2814.65     3115.56    267.69 o 
  -8   6   9     4225.01     4751.02    337.38 o 
  -6   6   9     1692.23     2049.98    219.65 o 
 -15   7   9      154.42      183.47    108.43 o 
 -13   7   9      520.35      644.19     94.97 o 
 -11   7   9     2627.88     2840.36    272.46 o 
  -9   7   9      408.29      569.40    131.68 o 
  -7   7   9     1454.18     1657.75    207.03 o 
  -5   7   9     1300.22     1283.58    183.73 o 
  -3   7   9      330.34      207.75     94.12 o 
 -12   8   9      550.22      586.97     96.30 o 
 -10   8   9      965.42     1198.02    186.41 o 
  -8   8   9      136.91       35.41     72.10 o 
  -6   8   9      249.97      400.91    118.46 o 
  -4   8   9       77.72       58.39     84.09 o 
  -2   8   9      737.93      810.72    170.58 o 
 -11   9   9      382.92      444.05    137.42 o 
  -9   9   9      349.16      590.23    142.32 o 
  -7   9   9       14.79       42.35     79.27 o 
  -5   9   9      396.49      429.21    123.71 o 
  -3   9   9      158.04      155.53    100.26 o 
  -8  10   9       84.56      204.78    105.19 o 
  -6  10   9      108.54      243.43    121.46 o 
 -11  -9  10       66.75       54.48     42.09 o 
  -9  -9  10     1226.67     1282.41    148.02 o 
  -7  -9  10      210.48      267.44     52.13 o 
  -5  -9  10      225.88      239.23     52.36 o 
 -12  -8  10      382.85      425.24     78.03 o 
 -10  -8  10     1489.01     1311.27    120.17 o 
  -8  -8  10      697.85      736.53     66.31 o 
  -6  -8  10      102.70      146.87     58.16 o 
  -4  -8  10      892.73      832.49     94.70 o 
  -2  -8  10      293.15      344.92     75.55 o 
 -13  -7  10     1329.74     1325.18    209.51 o 
 -11  -7  10      734.59      644.23     88.11 o 
  -9  -7  10      204.00      242.96     44.22 o 
  -7  -7  10      189.00      204.39     45.97 o 
  -5  -7  10      211.99      162.56     43.90 o 
  -3  -7  10      195.31      252.15     65.61 o 
  -1  -7  10      421.70      421.09     73.24 o 
 -14  -6  10      777.36      660.04    135.85 o 
 -12  -6  10     1431.88     1438.10    123.87 o 
 -10  -6  10      542.22      452.25     72.42 o 
  -8  -6  10      214.08      226.15     45.06 o 
  -6  -6  10     1222.71     1206.32     91.51 o 
  -4  -6  10      502.74      586.61     77.32 o 
  -2  -6  10       16.78      -18.12     48.35 o 
   0  -6  10      505.15      474.67     74.41 o 
 -15  -5  10     3188.95     3483.34    294.49 o 
 -13  -5  10      533.88      468.91     77.34 o 
 -11  -5  10      471.29      466.46     71.61 o 
  -9  -5  10     1193.58     1126.84     80.40 o 
  -7  -5  10     1778.33     1843.72    194.01 o 
  -5  -5  10     1998.10     1779.15    332.95 o 
  -3  -5  10      158.40      146.74     54.55 o 
  -1  -5  10       83.48       40.68     42.35 o 
   1  -5  10       85.78       67.97     62.81 o 
 -16  -4  10     1281.47     1192.80    179.62 o 
 -14  -4  10      674.66      432.78    117.87 o 
 -12  -4  10     1999.75     1995.44    140.01 o 
 -10  -4  10      565.45      526.49     53.64 o 
  -8  -4  10      938.72      827.45     70.93 o 
  -6  -4  10    11891.33    11394.48    392.44 o 
  -4  -4  10       65.91       74.66     42.88 o 
  -2  -4  10       33.84        9.13     37.77 o 
   0  -4  10      193.99      189.04     51.40 o 
 -17  -3  10      244.11       93.40     70.42 o 
 -15  -3  10      661.84      612.88    123.01 o 
 -13  -3  10     1569.06     1726.25    192.79 o 
 -11  -3  10     1238.48     1202.33    104.16 o 
  -9  -3  10     1418.62     1348.42    105.33 o 
  -7  -3  10    10967.01    11782.19    543.33 o 
  -5  -3  10     2944.06     2095.45    235.67 o 
  -3  -3  10      850.49      918.28     84.90 o 
  -1  -3  10      412.06      485.26     68.36 o 
   1  -3  10       62.89       26.80     53.77 o 
 -18  -2  10      225.86      189.23     90.17 o 
 -16  -2  10     2884.65     2943.20    266.84 o 
 -14  -2  10      220.84      200.41     81.50 o 
 -12  -2  10     2694.43     2836.65    163.84 o 
 -10  -2  10     4395.55     4259.71    191.23 o 
  -8  -2  10     8230.53     7440.49    385.28 o 
  -6  -2  10     3291.88     3105.65    267.75 o 
  -4  -2  10     3817.66     3349.20    289.92 o 
  -2  -2  10      730.50      776.38    110.06 o 
   0  -2  10      303.15      454.08     65.38 o 
   2  -2  10      383.44      531.78    155.08 o 
 -17  -1  10     1122.61     1199.12    172.48 o 
 -15  -1  10      571.96      445.52    109.12 o 
 -13  -1  10      246.14      221.06     73.10 o 
 -11  -1  10      869.02      892.21    113.80 o 
  -9  -1  10     9914.65     9411.52    426.80 o 
  -7  -1  10      243.84      366.72     90.42 o 
  -5  -1  10     1018.02      870.97    147.46 o 
  -3  -1  10     2578.05     2586.46    241.15 o 
  -1  -1  10      129.36      166.04     50.93 o 
   1  -1  10      290.15      388.55     60.75 o 
 -18   0  10     2678.70     2476.71    253.14 o 
 -16   0  10        2.61        5.10     59.90 o 
 -14   0  10     1732.70     1718.68    113.17 o 
 -12   0  10     4203.04     4228.32    178.74 o 
 -10   0  10     3559.19     3277.84    235.56 o 
  -8   0  10      501.43      462.56     90.16 o 
  -6   0  10       81.64      104.41     32.67 o 
  -4   0  10     2350.96     2309.82    228.26 o 
  -2   0  10       21.83       40.31     37.28 o 
   0   0  10     1636.04     1809.07    126.52 o 
   2   0  10      330.31      429.38    115.89 o 
 -17   1  10     1058.56      965.17    153.28 o 
 -15   1  10      613.04      647.56    125.05 o 
 -13   1  10      204.21      269.14     50.91 o 
 -11   1  10      804.09      825.14    108.71 o 
  -9   1  10    10779.96    10303.22    449.89 o 
  -7   1  10      225.75      266.70     69.46 o 
  -5   1  10     1134.78     1182.00     84.16 o 
  -3   1  10     2706.88     2442.52    227.87 o 
  -1   1  10      119.59      268.71     54.22 o 
   1   1  10      237.50      243.13     79.11 o 
 -18   2  10      240.19      287.75     99.31 o 
 -16   2  10     2704.99     2201.22    225.26 o 
 -14   2  10      154.60      171.00     48.69 o 
 -12   2  10     2425.49     2336.57    188.71 o 
  -8   2  10     8583.54     8884.30    401.60 o 
  -6   2  10     3377.06     3516.78    243.91 o 
  -4   2  10     3869.77     4065.96    280.91 o 
  -2   2  10      766.60      819.78     81.39 o 
   0   2  10      292.13      474.97    100.55 o 
 -17   3  10      283.39      197.07     86.88 o 
 -15   3  10      574.74      484.60    109.96 o 
 -13   3  10     1204.83     1100.57    102.10 o 
 -11   3  10     1373.62     1319.28    152.88 o 
  -7   3  10    11115.60    11690.08    471.36 o 
  -5   3  10     3046.47     3165.73    228.40 o 
  -3   3  10      619.50      792.65    123.31 o 
  -1   3  10      423.57      546.17    106.84 o 
 -16   4  10     1519.07     1332.91    171.42 o 
 -14   4  10      743.15      766.18     89.90 o 
 -12   4  10     2014.88     2313.56    213.33 o 
 -10   4  10      564.51      589.43    114.29 o 
  -6   4  10    11993.63    12400.50    476.82 o 
  -4   4  10       60.52       89.95     51.14 o 
 -15   5  10     3076.44     3607.88    277.29 o 
 -13   5  10      553.27      559.18     79.67 o 
 -11   5  10      289.43      350.74     96.76 o 
  -9   5  10     1197.06     1387.90    176.36 o 
 -14   6  10      748.70      756.29     96.33 o 
 -12   6  10     1502.13     1673.18    202.87 o 
 -10   6  10      460.10      573.96    125.83 o 
  -8   6  10      183.99      139.00     78.48 o 
  -6   6  10     1539.61     1710.52    212.73 o 
 -13   7  10     1303.34     1237.67    185.41 o 
 -11   7  10      728.95      882.97    157.16 o 
  -9   7  10      233.89      328.19    114.73 o 
  -7   7  10      232.34      319.48     98.28 o 
  -5   7  10      270.43      316.68    107.75 o 
 -12   8  10      370.56      512.15    134.12 o 
 -10   8  10     1502.54     1482.44    214.26 o 
  -8   8  10      859.84      999.37    179.51 o 
  -6   8  10      113.94       51.03     79.97 o 
  -4   8  10     1004.97     1071.50    187.73 o 
  -2   8  10      250.17      178.27     97.67 o 
 -11   9  10       67.43      144.58    110.44 o 
  -9   9  10     1179.06     1542.91    227.97 o 
  -7   9  10      292.05      494.71    140.32 o 
  -5   9  10      240.71      286.92    111.49 o 
  -9  -9  11      146.43      159.24     73.62 o 
 -12  -8  11      571.79      587.32     90.74 o 
 -10  -8  11      472.39      447.45     79.20 o 
  -8  -8  11      594.53      898.84     94.43 o 
  -6  -8  11      240.94      377.06     68.50 o 
  -4  -8  11      174.63      168.70     58.77 o 
 -13  -7  11      605.18      561.79     85.65 o 
 -11  -7  11      852.79      779.02     96.67 o 
  -9  -7  11      435.82      504.22     61.44 o 
  -7  -7  11     1385.90     1553.03     97.71 o 
  -5  -7  11      848.97      765.87     90.83 o 
  -3  -7  11      319.81      553.77     85.14 o 
 -14  -6  11      487.53      483.44     84.80 o 
 -12  -6  11      140.34       51.17     61.03 o 
 -10  -6  11      610.65      633.71     64.34 o 
  -8  -6  11     1309.20     1371.30    149.74 o 
  -6  -6  11     1501.27     1220.83    136.95 o 
  -4  -6  11     1725.69     1539.54    220.66 o 
  -2  -6  11      773.77      846.51    113.09 o 
 -15  -5  11       91.25       48.00     60.36 o 
 -13  -5  11     2158.25     2212.41    156.39 o 
 -11  -5  11     1847.06     1848.98    138.41 o 
  -9  -5  11      116.78       89.57     33.28 o 
  -7  -5  11     1054.24      959.08     84.78 o 
  -5  -5  11     1902.38     2147.64    139.32 o 
  -3  -5  11      907.44     1043.09     99.88 o 
  -1  -5  11       72.62       73.45     47.92 o 
 -16  -4  11      161.20      104.87     75.49 o 
 -14  -4  11     3921.74     3889.11    300.25 o 
 -12  -4  11     1217.46     1057.55    106.12 o 
 -10  -4  11      526.15      436.57     52.89 o 
  -8  -4  11      743.79      660.01    144.42 o 
  -6  -4  11      883.78      704.63    203.76 o 
  -4  -4  11     2854.67     2922.80    158.54 o 
  -2  -4  11      163.09      108.59     45.11 o 
   0  -4  11       97.12       87.66     47.57 o 
 -17  -3  11      503.17      406.25    119.07 o 
 -15  -3  11     3462.19     3208.23    278.02 o 
 -13  -3  11     5129.32     4793.91    229.01 o 
 -11  -3  11      861.94      740.01     86.56 o 
  -9  -3  11      841.62      978.74    151.04 o 
  -7  -3  11      610.69      531.17    124.66 o 
  -5  -3  11     1845.59     1735.67    227.46 o 
  -3  -3  11      201.54      325.29     62.63 o 
  -1  -3  11      176.48      185.58     50.16 o 
 -18  -2  11      412.17      493.13    122.13 o 
 -16  -2  11     2131.90     1811.16    211.76 o 
 -14  -2  11     3139.30     2959.35    256.87 o 
 -12  -2  11      943.06      939.87     98.07 o 
 -10  -2  11     2651.60     2593.91    223.97 o 
  -8  -2  11     1233.59     1374.28    180.15 o 
  -6  -2  11     2186.73     1809.51    225.53 o 
  -4  -2  11     2018.60     2510.22    258.07 o 
  -2  -2  11      623.85      539.87     79.35 o 
   0  -2  11        8.93      -26.51     37.90 o 
 -17  -1  11     1846.66     1727.03    212.03 o 
 -15  -1  11      594.70      621.44    125.98 o 
 -13  -1  11       25.53       29.51     31.05 o 
 -11  -1  11     1928.25     1844.08    182.60 o 
  -9  -1  11     1108.74     1156.66    150.10 o 
  -7  -1  11     4776.19     5072.37    347.70 o 
  -5  -1  11     2334.22     1840.22    221.14 o 
  -3  -1  11     1632.46     1770.13    207.36 o 
  -1  -1  11      950.65     1018.71    103.45 o 
   1  -1  11       10.26      129.57    137.17 o 
 -18   0  11       23.23      112.25     79.71 o 
 -16   0  11     1113.46     1096.38    165.46 o 
 -14   0  11     1920.80     1925.45    125.82 o 
 -12   0  11     1533.13     1710.74    178.48 o 
 -10   0  11     3193.00     3114.35    239.26 o 
  -8   0  11     8834.45     9202.60    453.91 o 
  -6   0  11     1795.47     2098.28    223.08 o 
  -4   0  11     1028.21      977.31    160.17 o 
  -2   0  11     3064.58     3441.98    306.86 o 
   0   0  11      205.08      240.16     65.69 o 
 -17   1  11     1990.77     1816.81    212.71 o 
 -15   1  11      704.26      712.35     81.61 o 
 -13   1  11       73.43       40.89     34.84 o 
 -11   1  11     1143.37     1300.79    159.01 o 
  -9   1  11      928.41     1029.90    138.79 o 
  -7   1  11     4945.66     5312.75    331.33 o 
  -5   1  11     2242.08     2064.69    221.16 o 
  -3   1  11     1589.99     1585.71    193.67 o 
  -1   1  11      814.73      992.59    188.64 o 
   1   1  11       31.63       25.62     58.98 o 
 -18   2  11      457.32      490.49    120.80 o 
 -16   2  11     2354.01     2622.90    248.17 o 
 -14   2  11     3425.64     3409.12    181.17 o 
 -12   2  11     1080.06     1093.82    135.99 o 
 -10   2  11     2484.60     2354.24    210.23 o 
  -8   2  11     1613.22     1741.43    179.04 o 
  -6   2  11     1990.55     1973.27    198.44 o 
  -4   2  11     1775.23     2038.94    216.89 o 
  -2   2  11      641.89      696.22     77.99 o 
 -17   3  11      446.04      530.38    126.66 o 
 -15   3  11     3600.34     3773.41    201.50 o 
 -13   3  11     4669.61     4367.62    292.76 o 
 -11   3  11      747.25      927.86    138.03 o 
  -9   3  11      736.03      730.04    116.12 o 
  -7   3  11      831.57      945.13    131.83 o 
  -5   3  11     1894.41     2017.29    197.85 o 
  -3   3  11      183.87      201.61     80.96 o 
 -16   4  11      141.86      195.72     86.34 o 
 -14   4  11     3676.54     3603.38    515.41 o 
 -12   4  11     1125.16     1012.24    149.28 o 
 -10   4  11      516.63      576.68    119.48 o 
  -6   4  11     1245.43     1250.26    148.80 o 
 -15   5  11       34.26       89.84     53.30 o 
 -13   5  11     2096.99     2281.02    232.49 o 
 -11   5  11     1587.76     1976.06    218.79 o 
  -9   5  11       96.08       69.55     65.71 o 
 -14   6  11      559.61      522.94     86.71 o 
 -12   6  11      141.50      264.36    103.59 o 
 -10   6  11      566.91      726.02    144.70 o 
  -8   6  11     1297.53     1432.40    200.31 o 
 -13   7  11      692.84      606.07    143.78 o 
 -11   7  11      977.32     1146.74    191.56 o 
  -9   7  11      407.52      450.68    129.30 o 
  -7   7  11     1235.28     1681.11    225.66 o 
  -5   7  11      719.65      651.12    154.24 o 
 -12   8  11      544.42      527.68    140.81 o 
 -10   8  11      493.73      474.57    135.50 o 
  -8   8  11      494.62      707.40    161.94 o 
  -6   8  11      161.37      156.55     99.12 o 
  -4   8  11      153.25      280.86    122.99 o 
  -9   9  11      162.17      279.68    125.73 o 
 -10  -8  12      319.85      226.85     65.57 o 
  -8  -8  12      334.86      299.01     70.27 o 
 -13  -7  12      392.10      378.09     77.77 o 
 -11  -7  12      293.38      290.40     66.98 o 
  -9  -7  12     1243.29     1359.63    107.89 o 
  -7  -7  12       29.61       55.69     50.02 o 
  -5  -7  12      123.76       46.15     56.37 o 
 -14  -6  12      232.81      242.19     67.67 o 
 -12  -6  12     2059.09     2077.59    157.06 o 
 -10  -6  12     1092.60     1008.28     87.99 o 
  -8  -6  12      208.66      202.12     53.91 o 
  -6  -6  12      775.64      780.40     74.30 o 
  -4  -6  12        0.47       -5.43     51.51 o 
 -15  -5  12       92.20       85.30     67.47 o 
 -13  -5  12     1287.41     1209.63    188.65 o 
 -11  -5  12     3685.51     3440.23    152.47 o 
  -9  -5  12      351.54      272.98     53.95 o 
  -7  -5  12      469.25      325.46     80.50 o 
  -5  -5  12      831.95      762.72    104.60 o 
  -3  -5  12      293.12      455.92     81.60 o 
 -16  -4  12      114.56      183.57     88.07 o 
 -14  -4  12      384.12      400.14     78.08 o 
 -12  -4  12     2532.54     2379.47    161.46 o 
 -10  -4  12      106.58       64.35     33.23 o 
  -8  -4  12      403.13      373.15    110.81 o 
  -6  -4  12      539.41      594.87    106.14 o 
  -4  -4  12      820.89      964.56    136.83 o 
  -2  -4  12     1095.62     1058.43    114.60 o 
 -17  -3  12      321.96      396.34    119.08 o 
 -15  -3  12      795.45      738.61    139.96 o 
 -13  -3  12      757.54      743.18     95.66 o 
 -11  -3  12     2369.56     2070.08    367.31 o 
  -9  -3  12      860.47      765.04    148.12 o 
  -7  -3  12      122.47       30.90     77.67 o 
  -5  -3  12      173.84      452.27    137.33 o 
  -3  -3  12     2189.00     3158.68    211.38 o 
  -1  -3  12      431.89      419.04     67.34 o 
 -18  -2  12     1047.93      979.41    168.91 o 
 -16  -2  12        8.05       19.49     62.43 o 
 -14  -2  12      513.01      520.64    115.32 o 
 -12  -2  12     4067.79     3537.66    283.87 o 
 -10  -2  12      417.64      439.40    101.63 o 
  -8  -2  12      558.04      640.86    147.26 o 
  -6  -2  12     1610.26     1147.35    194.43 o 
  -4  -2  12     1244.84     1417.06    198.71 o 
  -2  -2  12      627.51      902.67    105.72 o 
 -17  -1  12      478.46      514.57    119.05 o 
 -15  -1  12     3921.15     3396.11    283.59 o 
 -13  -1  12     3491.05     3268.07    306.84 o 
 -11  -1  12     2195.05     2262.89    215.23 o 
  -9  -1  12     3118.49     3230.75    273.79 o 
  -7  -1  12       35.34      187.95     96.01 o 
  -5  -1  12     1618.86     1615.34    220.64 o 
  -3  -1  12       35.81      162.88     86.18 o 
  -1  -1  12      351.59      420.21     71.48 o 
 -18   0  12      266.37      151.81     72.40 o 
 -16   0  12     1740.52     1957.25    222.15 o 
 -14   0  12     4679.42     4736.06    385.33 o 
 -12   0  12       97.65      219.33     82.23 o 
 -10   0  12     3920.95     3947.20    290.73 o 
  -8   0  12     1704.45     1929.02    216.57 o 
  -6   0  12     1390.69     1521.32    207.08 o 
  -4   0  12       25.50      -10.96     66.16 o 
  -2   0  12       18.38       54.25     58.61 o 
 -17   1  12      532.65      616.32    137.21 o 
 -15   1  12     3551.66     3476.70    184.58 o 
 -13   1  12     3413.49     3286.23    235.53 o 
 -11   1  12     2247.54     2411.04    223.03 o 
  -9   1  12     2759.95     3418.87    269.40 o 
  -7   1  12       91.57       46.88     61.33 o 
  -5   1  12     1791.49     1497.47    198.53 o 
  -3   1  12       50.30       62.31     44.74 o 
  -1   1  12      346.41      534.75    115.51 o 
 -18   2  12     1048.16     1018.80    174.39 o 
 -16   2  12       13.32      -35.11     60.23 o 
 -14   2  12      381.33      359.49     66.25 o 
 -12   2  12     3792.90     3585.45    264.55 o 
 -10   2  12      582.26      575.27    111.61 o 
  -8   2  12      624.94      734.56    135.46 o 
  -6   2  12     1612.73     1342.35    189.39 o 
  -4   2  12     1259.51     1184.64    173.91 o 
  -2   2  12      658.20      844.56    144.53 o 
 -17   3  12      283.09      239.77     99.24 o 
 -15   3  12      929.47      993.36    163.58 o 
 -13   3  12      647.69      570.10    110.39 o 
 -11   3  12     2005.90     1986.47    206.20 o 
  -9   3  12      706.11      860.64    138.44 o 
  -7   3  12      110.78      167.59     84.74 o 
  -5   3  12      126.00      333.74     96.69 o 
 -16   4  12      111.81      148.48     54.50 o 
 -14   4  12      390.46      426.69    107.13 o 
 -12   4  12     2989.37     2711.79    254.59 o 
 -10   4  12      147.53      202.13     90.17 o 
  -8   4  12      288.44      395.46     94.24 o 
  -6   4  12      611.90      746.61    125.91 o 
 -15   5  12       76.10       60.30     46.23 o 
 -13   5  12     1437.16     1505.77    195.86 o 
 -11   5  12     3782.08     3761.44    313.40 o 
  -9   5  12      324.39      310.89    109.20 o 
 -14   6  12      319.81      287.29    107.82 o 
 -12   6  12     1918.61     1756.14    225.31 o 
 -10   6  12     1069.44     1148.40    188.16 o 
  -8   6  12      207.76      180.73    104.53 o 
 -13   7  12      366.38      227.17     92.50 o 
 -11   7  12      271.96      316.58    123.07 o 
  -9   7  12     1314.27     1683.56    238.12 o 
  -7   7  12       33.56       71.16     96.28 o 
 -10   8  12      288.47      487.80    150.32 o 
  -8   8  12      292.51      518.15    145.23 o 
 -11  -7  13       15.74       25.43     46.48 o 
  -9  -7  13      291.17      289.25     58.74 o 
 -14  -6  13      214.61      107.92     53.09 o 
 -12  -6  13      177.72      348.97     78.14 o 
 -10  -6  13      524.29      462.19     67.06 o 
  -8  -6  13      262.92      179.55     57.29 o 
  -6  -6  13        7.65        3.28     48.03 o 
 -15  -5  13      202.20      290.90     73.17 o 
 -13  -5  13     1169.31     1004.22    113.40 o 
 -11  -5  13      790.24      722.02    108.34 o 
  -9  -5  13     1361.38     1177.61    144.32 o 
  -7  -5  13      380.34      511.38    105.90 o 
  -5  -5  13        2.80       92.52     64.81 o 
 -16  -4  13      620.38      468.95    121.97 o 
 -14  -4  13      215.54      312.21     68.50 o 
 -12  -4  13      581.15      472.57     61.16 o 
 -10  -4  13     4086.96     4248.53    241.65 o 
  -8  -4  13      229.51      155.23    143.31 o 
  -6  -4  13       92.92       -0.96     71.86 o 
  -4  -4  13      282.41      427.70     82.19 o 
 -17  -3  13      301.31      367.04    119.73 o 
 -15  -3  13      425.82      360.40    104.86 o 
 -13  -3  13     1318.06     1123.76    116.38 o 
 -11  -3  13     3903.37     3425.17    314.72 o 
  -9  -3  13     3605.36     3834.39    360.42 o 
  -7  -3  13      549.17      303.12    122.68 o 
  -5  -3  13      485.77      518.20     74.59 o 
  -3  -3  13      207.69      272.18    115.42 o 
 -16  -2  13      224.17      399.13    111.25 o 
 -14  -2  13     1388.88     1347.95    128.69 o 
 -12  -2  13     2360.71     2073.83    256.49 o 
 -10  -2  13     1633.89     2026.11    239.33 o 
  -8  -2  13     1707.01     1801.10    247.61 o 
  -6  -2  13      472.97      625.36    162.46 o 
  -4  -2  13       80.09      173.10     64.50 o 
 -17  -1  13      867.54      757.71    146.74 o 
 -15  -1  13      530.16      584.05    128.78 o 
 -13  -1  13     2483.70     2296.51    159.09 o 
 -11  -1  13       59.42       71.91     68.44 o 
  -9  -1  13       89.60       82.10     86.87 o 
  -7  -1  13     2492.87     2372.04    283.95 o 
  -5  -1  13       15.59       -2.94     73.97 o 
  -3  -1  13      332.88      544.67    109.02 o 
 -18   0  13      176.87       69.67     71.28 o 
 -16   0  13     3680.33     3660.79    306.39 o 
 -14   0  13      192.64      175.60     47.09 o 
 -12   0  13      354.72      411.19    111.21 o 
 -10   0  13      404.63      439.62    109.49 o 
  -8   0  13     1123.34     1196.71    188.52 o 
  -6   0  13      382.09      369.03    126.10 o 
  -4   0  13     1073.47     1199.69    119.91 o 
  -2   0  13      124.42      213.53     95.43 o 
 -17   1  13      815.87      875.51    155.03 o 
 -15   1  13      432.02      374.94     66.06 o 
 -11   1  13      146.34      151.21     76.40 o 
  -9   1  13      118.80      113.83     81.80 o 
  -7   1  13     2450.55     2612.85    276.80 o 
  -5   1  13       10.26       48.56     91.38 o 
  -3   1  13      271.02      420.88    117.21 o 
 -16   2  13      284.72      234.59     91.31 o 
 -14   2  13     1465.92     1428.13    168.19 o 
 -10   2  13     2068.88     2223.53    228.56 o 
  -8   2  13     1798.45     2131.37    236.88 o 
  -6   2  13      495.42      508.17    131.30 o 
  -4   2  13      110.02      -31.39     69.07 o 
 -17   3  13      352.42      344.30    110.39 o 
 -15   3  13      442.11      386.61     69.25 o 
 -13   3  13     1245.14     1171.77    164.78 o 
  -9   3  13     3611.08     4254.33    312.92 o 
  -7   3  13      541.61      680.75    136.69 o 
 -16   4  13      580.49      479.35     82.58 o 
 -14   4  13      277.01      325.18    100.90 o 
 -12   4  13      574.81      449.16    118.36 o 
  -8   4  13      261.79      358.97     97.99 o 
 -15   5  13      214.00      223.70     59.53 o 
 -13   5  13     1171.91     1217.53    191.31 o 
 -11   5  13      679.57      682.25    156.16 o 
 -14   6  13      192.92      291.16    109.20 o 
 -12   6  13      146.05       99.48     85.38 o 
 -10   6  13      541.97      730.59    163.80 o 
  -8   6  13      225.38      237.60    116.92 o 
 -11   7  13       33.95       -8.26     77.55 o 
  -9   7  13      286.23      559.06    155.64 o 
 -12  -6  14      278.32      263.89     71.13 o 
 -10  -6  14      169.21       75.15     38.44 o 
 -15  -5  14      854.27      755.84    103.46 o 
 -13  -5  14      211.29      174.13     60.80 o 
 -11  -5  14      169.44       64.45     44.36 o 
  -9  -5  14      984.87     1035.07    139.42 o 
  -7  -5  14      711.65      874.97    105.12 o 
 -16  -4  14      942.55      874.94    158.28 o 
 -14  -4  14       84.67       16.23    126.28 o 
 -12  -4  14      512.42      345.96     56.53 o 
 -10  -4  14       96.04      161.65     70.14 o 
  -8  -4  14      806.59      894.04    221.06 o 
  -6  -4  14       37.55       69.84     46.47 o 
 -15  -3  14      211.44      171.29     63.57 o 
 -13  -3  14      431.11      322.64     69.57 o 
 -11  -3  14      615.24      653.15    165.01 o 
  -9  -3  14      765.31      688.86    175.97 o 
  -7  -3  14      346.12      498.41    156.70 o 
  -5  -3  14       97.81      134.65     64.58 o 
 -16  -2  14      400.99      565.47    131.74 o 
 -14  -2  14     2638.44     2221.12    274.05 o 
 -12  -2  14       51.67        1.92     71.73 o 
 -10  -2  14      531.76      616.63    165.17 o 
  -8  -2  14     1716.94     1675.47    257.57 o 
  -6  -2  14      426.95      286.32    126.52 o 
 -17  -1  14      172.62      130.04     85.99 o 
 -15  -1  14     1251.06     1017.32    162.02 o 
 -13  -1  14      195.67       93.04     85.24 o 
 -11  -1  14     1788.88     1760.00    235.36 o 
  -9  -1  14     1162.82     1099.85    200.26 o 
  -7  -1  14      999.29      780.24    177.42 o 
  -5  -1  14     1202.72     1554.15    146.04 o 
 -16   0  14        1.81       14.57     68.80 o 
 -14   0  14      809.69      534.78    119.50 o 
 -12   0  14     2069.11     2229.78    244.40 o 
 -10   0  14     2301.86     2290.73    267.01 o 
  -8   0  14      766.39      592.82    158.10 o 
  -6   0  14     1921.52     2261.86    286.12 o 
  -4   0  14      542.62      474.01     87.27 o 
 -17   1  14      129.44       88.15     81.99 o 
 -15   1  14     1497.43     1392.17    151.11 o 
 -13   1  14      262.93      288.85    105.73 o 
 -11   1  14     1624.83     1867.90    228.68 o 
  -9   1  14     1107.96      925.42    182.48 o 
  -7   1  14      931.74      971.33    196.46 o 
  -5   1  14     1153.94     1077.91    183.44 o 
 -16   2  14      461.95      409.68     77.21 o 
 -14   2  14     2679.14     2512.58    232.70 o 
 -12   2  14       85.05      310.67    113.25 o 
 -10   2  14      427.19      367.18    109.44 o 
  -8   2  14     1636.96     2256.20    266.77 o 
  -6   2  14      360.11      346.61    121.11 o 
 -15   3  14      192.97      272.30     88.50 o 
 -13   3  14      402.21      451.51    113.54 o 
  -9   3  14      609.15      843.84    157.09 o 
  -7   3  14      263.32      234.22     98.95 o 
 -16   4  14     1045.88     1131.37    178.26 o 
 -14   4  14      130.51      190.08     96.50 o 
 -12   4  14      529.72      533.72    124.44 o 
 -15   5  14      848.91      879.62    162.92 o 
 -13   5  14      221.51      243.78    113.46 o 
 -11   5  14      134.00      170.01    102.24 o 
 -12   6  14      309.55      232.69    112.07 o 
 -10   6  14      211.22      451.23    143.47 o 
 -14  -4  15      141.43       52.34     71.71 o 
 -12  -4  15      344.72      333.53     81.53 o 
 -10  -4  15      165.34      151.57    112.87 o 
 -15  -3  15     1359.49     1293.42    135.37 o 
 -13  -3  15      321.07      375.83     79.06 o 
 -11  -3  15        9.45      -87.76    110.80 o 
  -9  -3  15      256.00      101.33    113.42 o 
 -16  -2  15     1554.42     1395.82    193.54 o 
 -14  -2  15      309.81      314.41     76.20 o 
 -12  -2  15      193.43      405.13    140.97 o 
 -10  -2  15      677.88      421.92    148.78 o 
  -8  -2  15      291.99       83.04     99.84 o 
 -15  -1  15      711.07      634.94     98.14 o 
 -13  -1  15     2170.77     2206.92    265.63 o 
 -11  -1  15      490.96      355.12    138.00 o 
  -9  -1  15      424.52      355.47    130.52 o 
  -7  -1  15       26.41      -23.47    114.37 o 
 -16   0  15        0.59       79.14     82.17 o 
 -14   0  15     1926.43     1877.34    241.56 o 
 -12   0  15     3603.07     4313.94    370.89 o 
 -10   0  15       56.41      105.23     99.16 o 
  -8   0  15       24.50        9.63     88.96 o 
 -15   1  15      738.67      618.50    127.76 o 
 -13   1  15     1800.09     2253.86    259.15 o 
 -11   1  15      450.07      471.79    133.60 o 
  -9   1  15      483.08      442.20    147.69 o 
  -7   1  15       12.75       25.97    100.13 o 
 -16   2  15     1618.59     1356.53    129.44 o 
 -14   2  15      248.18      280.41     97.36 o 
 -12   2  15      163.27      240.96    118.86 o 
 -10   2  15      692.60      633.64    151.70 o 
  -8   2  15      339.22      129.41     87.47 o 
 -15   3  15     1198.02     1232.97    180.06 o 
 -13   3  15      407.77      356.81    110.01 o 
 -11   3  15       15.34      156.18     99.46 o 
  -9   3  15      242.01      423.36    129.23 o 
 -14   4  15      172.07      256.94    107.67 o 
 -12   4  15      314.18      305.87    117.21 o 
 -14  -2  16      514.81      482.22     91.23 o 
 -12  -2  16     1051.93     1557.53    262.97 o 
 -15  -1  16      181.45      182.12    275.72 o 
 -13  -1  16        2.98      -64.10     94.34 o 
 -11  -1  16     1126.22     1265.20    238.18 o 
 -14   0  16       99.29      114.43    117.98 o 
 -12   0  16       66.75      204.71    119.78 o 
 -10   0  16      329.13      263.35    141.58 o 
 -15   1  16      166.78      178.42     88.74 o 
 -13   1  16        6.76       77.06     92.35 o 
 -11   1  16     1338.90     1650.72    256.16 o 
 -12   2  16     1135.05     1721.59    249.59 o 
                                                 
